# Supplementary material for: 6-(4-Bromo­phen­yl)-2-(4-fluoro­benz­yl)imidazo[2,1-b][1,3,4]thia­diazole
Source: Acta Crystallogr Sect E Struct Rep Online. 2011 Mar 5;67(Pt 4):o779. doi: 10.1107/S1600536811007343 (PMC3100000; doi:10.1107/S1600536811007343)
Supplement: Supplementary file 1 [file e-67-0o779-sup1.cif]

##############################################################################
###                                                                        ###
###        Electronic paper (Acta Crystallographica Section E)             ###
###                                                                        ###
##############################################################################
#                                                                            #
# This CIF contains the data in a paper accepted for publication in Acta     #
# Crystallographica Section E. It conforms to the requirements of Notes      #
# for Authors for Section E, and has been peer reviewed under the auspices   #
# of the IUCr Commission on Journals.                                        #
#                                                                            #
# Full details of the Crystallographic Information File format               #
# are given in the paper "The Crystallographic Information File (CIF):       #
# a New Standard Archive File for Crystallography" by S. R. Hall, F. H.      #
# Allen and I. D. Brown [Acta Cryst. (1991), A47, 655-685].                  #
#                                                                            #
# The current version of the core CIF dictionary is obtainable from          #
# ftp://ftp.iucr.org/pub/cif_core.dic. The current version number is 2.4.    #
#                                                                            #
# Software is freely available for graphical display of the structure(s) in  #
# this CIF.  For information consult the CIF home page http://www.iucr.org/  #
# cif/home.html                                                              #
#                                                                            #
# This file may be used for bona fide research purposes within the           #
# scientific community so long as proper attribution is given to the journal # 
# article from which it was obtained.                                        #
#                                                                            #
##############################################################################
                                             
data_global
_audit_creation_method     'PLATON <TABLE ACC> option'
_journal_date_recd_electronic     2011-02-10
_journal_date_accepted     2011-02-26
_journal_name_full     'Acta Crystallographica, Section E'
_journal_year     2011
_journal_volume     67
_journal_issue      4
_journal_page_first     o779
_journal_page_last     o779
_journal_paper_category     QO
_journal_coeditor_code     PV2388
_publ_contact_author_name
;
 'Noor Shahina Begum'
;
_publ_contact_author_address
;
 Department of Chemistry
 Bangalore University
 Bangalore,560001
 India
;
_publ_contact_author_email     'noorsb@rediffmail.com'
_publ_contact_author_fax     '(91) 80 2296 1331'
_publ_contact_author_phone     '(91) 80 2296 1344'
_publ_section_title
;
6-(4-Bromophenyl)-2-(4-fluorobenzyl)imidazo[2,1-<i>b</i>][1,3,4]thiadiazole
;
loop_
    _publ_author_name
    _publ_author_address
    'Afshan Banu'
;
 Department of Chemistry,
 Bangalore University,
 Bangalore 560 001,
 India
;
    'Noor Shahina Begum'
;
 Department of Chemistry,
 Bangalore University,
 Bangalore 560 001,
 India
;
    'Ravi S. Lamani'
;
Department of Chemistry,
Karnatak University,
Dharwad 580 003,
India
;
    'I. M. Khazi'
;
Department of Chemistry,
Karnatak University,
Dharwad 580 003,
India
;
data_I
_chemical_name_systematic
;
6-(4-Bromophenyl)-2-(4-fluorobenzyl)imidazo[2,1-<i>b</i>][1,3,4]thiadiazole
;
_chemical_name_common     ?
_chemical_formula_moiety     'C17 H11 Br F N3 S'
_chemical_formula_sum     'C17 H11 Br F N3 S'
_chemical_formula_structural     ?
_chemical_formula_iupac     'C17 H11 Br F N3 S'
_chemical_formula_weight     388.26
_chemical_melting_point     ?
_symmetry_cell_setting     monoclinic
_symmetry_space_group_name_H-M     'P 21/n'
_symmetry_space_group_name_Hall     '-P 2yn'
loop_
    _symmetry_equiv_pos_as_xyz
    'x, y, z'
    '-x+1/2, y+1/2, -z+1/2'
    '-x, -y, -z'
    'x-1/2, -y-1/2, z-1/2'
_cell_length_a     10.505(4)
_cell_length_b     5.617(2)
_cell_length_c     25.877(11)
_cell_angle_alpha     90.00
_cell_angle_beta     91.566(7)
_cell_angle_gamma     90.00
_cell_volume     1526.2(11)
_cell_formula_units_Z     4
_cell_measurement_reflns_used     3308
_cell_measurement_theta_min     2.11
_cell_measurement_theta_max     27.00
_cell_measurement_temperature     296(2)
_exptl_crystal_description     'block'
_exptl_crystal_colour     'yellow'
_exptl_crystal_size_max     0.18
_exptl_crystal_size_mid     0.16
_exptl_crystal_size_min     0.16
_exptl_crystal_density_diffrn     1.690
_exptl_crystal_density_meas     ?
_exptl_crystal_density_method     'not measured'
_exptl_crystal_F_000     776
_exptl_absorpt_coefficient_mu     2.842
_exptl_absorpt_correction_type     multi-scan
_exptl_absorpt_process_details     '(SADABS; Bruker, 1998)'
_exptl_absorpt_correction_T_min     0.6287
_exptl_absorpt_correction_T_max     0.6591
_exptl_special_details
;
;
_diffrn_ambient_temperature     296(2)
_diffrn_radiation_type     MoK\a
_diffrn_radiation_wavelength     0.71073
_diffrn_radiation_source     'fine-focus sealed tube'
_diffrn_radiation_monochromator     graphite
_diffrn_measurement_device_type     'Bruker SMART APEX CCD detector'
_diffrn_measurement_method     \w
_diffrn_reflns_number     8589
_diffrn_reflns_av_R_equivalents     0.0544
_diffrn_reflns_av_sigmaI/netI     0.0615
_diffrn_reflns_theta_min     2.11
_diffrn_reflns_theta_max     27.00
_diffrn_reflns_theta_full     27.00
_diffrn_measured_fraction_theta_max     0.994
_diffrn_measured_fraction_theta_full     0.994
_diffrn_reflns_limit_h_min     -13
_diffrn_reflns_limit_h_max     12
_diffrn_reflns_limit_k_min     -6
_diffrn_reflns_limit_k_max     7
_diffrn_reflns_limit_l_min     -31
_diffrn_reflns_limit_l_max     33
_refine_special_details
;
Refinement of <i>F</i>^2^ against ALL reflections. The weighted <i>R</i>-factor
<i>wR</i> and goodness of fit <i>S</i> are based on <i>F</i>^2^, conventional
<i>R</i>-factors <i>R</i> are based on <i>F</i>, with <i>F</i> set to zero for
negative <i>F</i>^2^. The threshold expression of <i>F</i>^2^ >
2\s(<i>F</i>^2^) is used only for calculating <i>R</i>-factors(gt) <i>etc</i>.
and is not relevant to the choice of reflections for refinement.
<i>R</i>-factors based on <i>F</i>^2^ are statistically about twice as large
as those based on <i>F</i>, and <i>R</i>- factors based on ALL data will be
even larger.
;
_reflns_number_total     3308
_reflns_number_gt     2419
_reflns_threshold_expression     'I>2\s(I)'
_refine_ls_structure_factor_coef     Fsqd
_refine_ls_matrix_type     full
_refine_ls_R_factor_all     0.0729
_refine_ls_R_factor_gt     0.0478
_refine_ls_wR_factor_gt     0.1117
_refine_ls_wR_factor_ref     0.1292
_refine_ls_goodness_of_fit_ref     1.131
_refine_ls_restrained_S_all     1.131
_refine_ls_number_reflns     3308
_refine_ls_number_parameters     208
_refine_ls_number_restraints     0
_refine_ls_hydrogen_treatment     constr
_refine_ls_weighting_scheme     calc
_refine_ls_weighting_details
                 'calc w=1/[\s^2^(Fo^2^)+(0.0630P)^2^] where P=(Fo^2^+2Fc^2^)/3'
_atom_sites_solution_hydrogens     geom
_atom_sites_solution_primary     direct
_atom_sites_solution_secondary     difmap
_refine_ls_shift/su_max     0.000
_refine_ls_shift/su_mean     0.000
_refine_diff_density_max     0.856
_refine_diff_density_min     -0.731
_refine_ls_extinction_method     none
_refine_ls_extinction_coef     ?
loop_
    _atom_type_symbol
    _atom_type_description
    _atom_type_scat_dispersion_real
    _atom_type_scat_dispersion_imag
    _atom_type_scat_source
    'C' 'C' 0.0033 0.0016
                         'International Tables Vol C Tables 4.2.6.8 and 6.1.1.4'
    'H' 'H' 0.0000 0.0000
                         'International Tables Vol C Tables 4.2.6.8 and 6.1.1.4'
    'Br' 'Br' -0.2901 2.4595
                         'International Tables Vol C Tables 4.2.6.8 and 6.1.1.4'
    'F' 'F' 0.0171 0.0103
                         'International Tables Vol C Tables 4.2.6.8 and 6.1.1.4'
    'N' 'N' 0.0061 0.0033
                         'International Tables Vol C Tables 4.2.6.8 and 6.1.1.4'
    'S' 'S' 0.1246 0.1234
                         'International Tables Vol C Tables 4.2.6.8 and 6.1.1.4'
_computing_data_collection     'SMART (Bruker, 1998)'
_computing_cell_refinement     'SAINT-Plus (Bruker, 1998)'
_computing_data_reduction     'SAINT-Plus (Bruker, 1998)'
_computing_structure_solution     'SHELXS97 (Sheldrick, 2008)'
_computing_structure_refinement     'SHELXL97 (Sheldrick, 2008)'
_computing_molecular_graphics
      '<i>ORTEP-3</i> (Farrugia, 1997) and CAMERON (Watkin <i>et al.</i>, 1996)'
_computing_publication_material     'WinGX (Farrugia, 1999)'
loop_
    _atom_site_type_symbol
    _atom_site_label
    _atom_site_fract_x
    _atom_site_fract_y
    _atom_site_fract_z
    _atom_site_U_iso_or_equiv
    _atom_site_adp_type
    _atom_site_calc_flag
    _atom_site_refinement_flags
    _atom_site_occupancy
    _atom_site_disorder_assembly
    _atom_site_disorder_group
    C C1 0.1898(4) 0.6339(6) 0.36994(13) 0.0319(8) Uani d . 1 . .
    H H1A 0.2138 0.4879 0.3877 0.038 Uiso calc R 1 . .
    H H1B 0.1102 0.6044 0.3512 0.038 Uiso calc R 1 . .
    C C2 0.2894(3) 0.6920(6) 0.33203(13) 0.0278(8) Uani d . 1 . .
    C C3 0.4220(3) 0.8748(6) 0.26794(13) 0.0264(7) Uani d . 1 . .
    C C4 0.5421(3) 0.5636(6) 0.25094(13) 0.0277(7) Uani d . 1 . .
    H H4 0.5781 0.4124 0.2508 0.033 Uiso calc R 1 . .
    C C5 0.6754(3) 0.7708(6) 0.18420(13) 0.0253(7) Uani d . 1 . .
    C C6 0.5751(3) 0.7565(6) 0.22174(13) 0.0258(8) Uani d . 1 . .
    C C7 0.7627(3) 0.5856(6) 0.17813(13) 0.0291(8) Uani d . 1 . .
    H H7 0.7562 0.4509 0.1988 0.035 Uiso calc R 1 . .
    C C8 0.8573(3) 0.5950(7) 0.14292(14) 0.0335(8) Uani d . 1 . .
    H H8 0.9144 0.4694 0.1400 0.040 Uiso calc R 1 . .
    C C9 0.8671(3) 0.7945(7) 0.11170(14) 0.0342(9) Uani d . 1 . .
    C C10 0.7837(3) 0.9808(7) 0.11643(14) 0.0358(9) Uani d . 1 . .
    H H10 0.7912 1.1151 0.0957 0.043 Uiso calc R 1 . .
    C C11 0.6881(3) 0.9679(6) 0.15221(14) 0.0323(8) Uani d . 1 . .
    H H11 0.6312 1.0939 0.1549 0.039 Uiso calc R 1 . .
    C C12 0.1684(3) 0.8245(6) 0.40960(14) 0.0281(8) Uani d . 1 . .
    C C13 0.0714(3) 0.9915(7) 0.40327(14) 0.0336(9) Uani d . 1 . .
    H H13 0.0187 0.9835 0.3739 0.040 Uiso calc R 1 . .
    C C14 0.0508(3) 1.1678(6) 0.43889(14) 0.0321(8) Uani d . 1 . .
    H H14 -0.0145 1.2781 0.4341 0.038 Uiso calc R 1 . .
    C C15 0.1308(3) 1.1748(6) 0.48200(14) 0.0321(8) Uani d . 1 . .
    C C16 0.2275(3) 1.0156(7) 0.49006(14) 0.0367(9) Uani d . 1 . .
    H H16 0.2803 1.0256 0.5194 0.044 Uiso calc R 1 . .
    C C17 0.2456(3) 0.8396(6) 0.45377(14) 0.0346(9) Uani d . 1 . .
    H H17 0.3107 0.7292 0.4590 0.042 Uiso calc R 1 . .
    N N1 0.3702(3) 0.5374(5) 0.31627(11) 0.0317(7) Uani d . 1 . .
    N N2 0.4447(3) 0.6431(5) 0.28024(10) 0.0248(6) Uani d . 1 . .
    N N3 0.4997(3) 0.9534(5) 0.23239(11) 0.0274(6) Uani d . 1 . .
    S S1 0.29995(9) 0.97928(16) 0.30528(4) 0.0325(2) Uani d . 1 . .
    F F1 0.1127(2) 1.3452(4) 0.51794(9) 0.0436(6) Uani d . 1 . .
    Br Br1 0.99661(4) 0.80778(9) 0.062488(15) 0.04750(19) Uani d . 1 . .
loop_
    _atom_site_aniso_label
    _atom_site_aniso_U_11
    _atom_site_aniso_U_22
    _atom_site_aniso_U_33
    _atom_site_aniso_U_12
    _atom_site_aniso_U_13
    _atom_site_aniso_U_23
    C1 0.039(2) 0.033(2) 0.0235(18) -0.0102(16) 0.0011(15) 0.0006(15)
    C2 0.0358(19) 0.0223(18) 0.0250(18) -0.0053(15) -0.0072(15) 0.0042(15)
    C3 0.0315(18) 0.0192(17) 0.0279(18) -0.0006(13) -0.0079(14) 0.0015(14)
    C4 0.0299(18) 0.0196(17) 0.0334(19) 0.0015(14) -0.0052(14) 0.0006(15)
    C5 0.0254(17) 0.0286(18) 0.0213(17) -0.0046(14) -0.0089(13) -0.0002(14)
    C6 0.0290(18) 0.0197(17) 0.0280(19) -0.0023(13) -0.0098(14) -0.0011(14)
    C7 0.0346(19) 0.0265(18) 0.0257(18) -0.0016(15) -0.0071(15) 0.0010(15)
    C8 0.0309(19) 0.036(2) 0.033(2) 0.0015(16) -0.0093(15) -0.0029(17)
    C9 0.0318(19) 0.043(2) 0.0275(19) -0.0122(17) -0.0065(15) -0.0046(17)
    C10 0.041(2) 0.034(2) 0.032(2) -0.0139(17) -0.0044(16) 0.0087(16)
    C11 0.0339(19) 0.0259(19) 0.037(2) -0.0026(15) -0.0061(16) 0.0064(16)
    C12 0.0257(17) 0.0280(19) 0.0303(19) -0.0032(14) -0.0011(14) 0.0045(15)
    C13 0.0281(18) 0.038(2) 0.034(2) -0.0018(16) -0.0095(15) 0.0107(17)
    C14 0.0289(18) 0.035(2) 0.032(2) 0.0088(16) 0.0037(14) 0.0109(16)
    C15 0.0358(19) 0.033(2) 0.0276(19) 0.0004(16) 0.0081(15) 0.0028(16)
    C16 0.037(2) 0.042(2) 0.030(2) 0.0086(17) -0.0110(16) -0.0009(17)
    C17 0.0317(19) 0.037(2) 0.034(2) 0.0110(16) -0.0053(15) 0.0007(16)
    N1 0.0389(17) 0.0267(16) 0.0293(17) -0.0049(13) -0.0045(13) 0.0036(13)
    N2 0.0315(15) 0.0229(15) 0.0198(14) -0.0028(11) -0.0027(11) 0.0037(11)
    N3 0.0318(15) 0.0231(15) 0.0271(15) 0.0007(12) -0.0040(12) 0.0045(12)
    S1 0.0370(5) 0.0238(5) 0.0368(5) 0.0019(4) 0.0014(4) 0.0039(4)
    F1 0.0542(14) 0.0404(13) 0.0364(13) 0.0138(11) 0.0056(10) -0.0061(10)
    Br1 0.0394(3) 0.0716(4) 0.0315(2) -0.0207(2) 0.00146(17) -0.0057(2)
_geom_special_details
;
All s.u.'s (except the s.u. in the dihedral angle between two l.s. planes) are
estimated using the full covariance matrix. The cell s.u.'s are taken into
account individually in the estimation of s.u.'s in distances, angles and
torsion angles; correlations between s.u.'s in cell parameters are only used
when they are defined by crystal symmetry. An approximate (isotropic)
treatment of cell s.u.'s is used for estimating s.u.'s involving l.s. planes.
;
loop_
    _geom_bond_atom_site_label_1
    _geom_bond_atom_site_label_2
    _geom_bond_site_symmetry_2
    _geom_bond_distance
    _geom_bond_publ_flag
    C1 C2 . 1.490(5) ?
    C1 C12 . 1.504(5) ?
    C1 H1A . 0.9700 ?
    C1 H1B . 0.9700 ?
    C2 N1 . 1.288(4) ?
    C2 S1 . 1.761(3) ?
    C3 N3 . 1.322(4) ?
    C3 N2 . 1.360(4) ?
    C3 S1 . 1.729(4) ?
    C4 N2 . 1.365(4) ?
    C4 C6 . 1.371(5) ?
    C4 H4 . 0.9300 ?
    C5 C11 . 1.391(5) ?
    C5 C7 . 1.399(5) ?
    C5 C6 . 1.455(5) ?
    C6 N3 . 1.392(4) ?
    C7 C8 . 1.368(5) ?
    C7 H7 . 0.9300 ?
    C8 C9 . 1.387(5) ?
    C8 H8 . 0.9300 ?
    C9 C10 . 1.373(5) ?
    C9 Br1 . 1.890(4) ?
    C10 C11 . 1.386(5) ?
    C10 H10 . 0.9300 ?
    C11 H11 . 0.9300 ?
    C12 C17 . 1.386(5) ?
    C12 C13 . 1.391(5) ?
    C13 C14 . 1.374(5) ?
    C13 H13 . 0.9300 ?
    C14 C15 . 1.379(5) ?
    C14 H14 . 0.9300 ?
    C15 F1 . 1.351(4) ?
    C15 C16 . 1.366(5) ?
    C16 C17 . 1.380(5) ?
    C16 H16 . 0.9300 ?
    C17 H17 . 0.9300 ?
    N1 N2 . 1.369(4) ?
loop_
    _geom_angle_atom_site_label_1
    _geom_angle_atom_site_label_2
    _geom_angle_atom_site_label_3
    _geom_angle_site_symmetry_1
    _geom_angle_site_symmetry_3
    _geom_angle
    _geom_angle_publ_flag
    C2 C1 C12 . . 114.5(3) ?
    C2 C1 H1A . . 108.6 ?
    C12 C1 H1A . . 108.6 ?
    C2 C1 H1B . . 108.6 ?
    C12 C1 H1B . . 108.6 ?
    H1A C1 H1B . . 107.6 ?
    N1 C2 C1 . . 122.8(3) ?
    N1 C2 S1 . . 116.4(3) ?
    C1 C2 S1 . . 120.8(3) ?
    N3 C3 N2 . . 112.0(3) ?
    N3 C3 S1 . . 139.2(3) ?
    N2 C3 S1 . . 108.8(2) ?
    N2 C4 C6 . . 104.6(3) ?
    N2 C4 H4 . . 127.7 ?
    C6 C4 H4 . . 127.7 ?
    C11 C5 C7 . . 116.8(3) ?
    C11 C5 C6 . . 121.6(3) ?
    C7 C5 C6 . . 121.5(3) ?
    C4 C6 N3 . . 111.4(3) ?
    C4 C6 C5 . . 127.6(3) ?
    N3 C6 C5 . . 121.0(3) ?
    C8 C7 C5 . . 122.5(3) ?
    C8 C7 H7 . . 118.8 ?
    C5 C7 H7 . . 118.8 ?
    C7 C8 C9 . . 119.1(4) ?
    C7 C8 H8 . . 120.5 ?
    C9 C8 H8 . . 120.5 ?
    C10 C9 C8 . . 120.4(4) ?
    C10 C9 Br1 . . 120.2(3) ?
    C8 C9 Br1 . . 119.4(3) ?
    C9 C10 C11 . . 119.7(3) ?
    C9 C10 H10 . . 120.1 ?
    C11 C10 H10 . . 120.1 ?
    C10 C11 C5 . . 121.5(3) ?
    C10 C11 H11 . . 119.3 ?
    C5 C11 H11 . . 119.3 ?
    C17 C12 C13 . . 117.8(3) ?
    C17 C12 C1 . . 120.7(3) ?
    C13 C12 C1 . . 121.5(3) ?
    C14 C13 C12 . . 122.4(3) ?
    C14 C13 H13 . . 118.8 ?
    C12 C13 H13 . . 118.8 ?
    C13 C14 C15 . . 117.4(3) ?
    C13 C14 H14 . . 121.3 ?
    C15 C14 H14 . . 121.3 ?
    F1 C15 C16 . . 118.5(3) ?
    F1 C15 C14 . . 118.9(3) ?
    C16 C15 C14 . . 122.7(3) ?
    C15 C16 C17 . . 118.7(3) ?
    C15 C16 H16 . . 120.6 ?
    C17 C16 H16 . . 120.6 ?
    C16 C17 C12 . . 121.1(3) ?
    C16 C17 H17 . . 119.4 ?
    C12 C17 H17 . . 119.4 ?
    C2 N1 N2 . . 108.5(3) ?
    C3 N2 C4 . . 108.2(3) ?
    C3 N2 N1 . . 118.3(3) ?
    C4 N2 N1 . . 133.5(3) ?
    C3 N3 C6 . . 103.8(3) ?
    C3 S1 C2 . . 87.94(17) ?
loop_
    _geom_torsion_atom_site_label_1
    _geom_torsion_atom_site_label_2
    _geom_torsion_atom_site_label_3
    _geom_torsion_atom_site_label_4
    _geom_torsion_site_symmetry_1
    _geom_torsion_site_symmetry_2
    _geom_torsion_site_symmetry_3
    _geom_torsion_site_symmetry_4
    _geom_torsion
    _geom_torsion_publ_flag
    C12 C1 C2 N1 . . . . 139.7(3) ?
    C12 C1 C2 S1 . . . . -41.6(4) ?
    N2 C4 C6 N3 . . . . -0.1(4) ?
    N2 C4 C6 C5 . . . . 179.0(3) ?
    C11 C5 C6 C4 . . . . 171.4(3) ?
    C7 C5 C6 C4 . . . . -7.8(5) ?
    C11 C5 C6 N3 . . . . -9.6(5) ?
    C7 C5 C6 N3 . . . . 171.3(3) ?
    C11 C5 C7 C8 . . . . 0.5(5) ?
    C6 C5 C7 C8 . . . . 179.7(3) ?
    C5 C7 C8 C9 . . . . -0.5(5) ?
    C7 C8 C9 C10 . . . . 0.6(5) ?
    C7 C8 C9 Br1 . . . . -179.4(2) ?
    C8 C9 C10 C11 . . . . -0.8(5) ?
    Br1 C9 C10 C11 . . . . 179.2(3) ?
    C9 C10 C11 C5 . . . . 0.9(5) ?
    C7 C5 C11 C10 . . . . -0.7(5) ?
    C6 C5 C11 C10 . . . . -179.9(3) ?
    C2 C1 C12 C17 . . . . -83.6(4) ?
    C2 C1 C12 C13 . . . . 96.2(4) ?
    C17 C12 C13 C14 . . . . 0.2(5) ?
    C1 C12 C13 C14 . . . . -179.6(3) ?
    C12 C13 C14 C15 . . . . 0.1(5) ?
    C13 C14 C15 F1 . . . . -179.7(3) ?
    C13 C14 C15 C16 . . . . 0.1(6) ?
    F1 C15 C16 C17 . . . . 179.3(3) ?
    C14 C15 C16 C17 . . . . -0.4(6) ?
    C15 C16 C17 C12 . . . . 0.7(6) ?
    C13 C12 C17 C16 . . . . -0.5(6) ?
    C1 C12 C17 C16 . . . . 179.2(3) ?
    C1 C2 N1 N2 . . . . 177.4(3) ?
    S1 C2 N1 N2 . . . . -1.3(4) ?
    N3 C3 N2 C4 . . . . -0.5(4) ?
    S1 C3 N2 C4 . . . . -179.3(2) ?
    N3 C3 N2 N1 . . . . -179.4(3) ?
    S1 C3 N2 N1 . . . . 1.8(3) ?
    C6 C4 N2 C3 . . . . 0.3(3) ?
    C6 C4 N2 N1 . . . . 179.0(3) ?
    C2 N1 N2 C3 . . . . -0.4(4) ?
    C2 N1 N2 C4 . . . . -178.9(3) ?
    N2 C3 N3 C6 . . . . 0.4(4) ?
    S1 C3 N3 C6 . . . . 178.7(3) ?
    C4 C6 N3 C3 . . . . -0.2(4) ?
    C5 C6 N3 C3 . . . . -179.4(3) ?
    N3 C3 S1 C2 . . . . 179.7(4) ?
    N2 C3 S1 C2 . . . . -1.9(2) ?
    N1 C2 S1 C3 . . . . 2.0(3) ?
    C1 C2 S1 C3 . . . . -176.8(3) ?
loop_
    _geom_hbond_atom_site_label_D
    _geom_hbond_atom_site_label_H
    _geom_hbond_atom_site_label_A
    _geom_hbond_site_symmetry_A
    _geom_hbond_distance_DH
    _geom_hbond_distance_HA
    _geom_hbond_distance_DA
    _geom_hbond_angle_DHA
    C1 H1B N3 2_545 0.97 2.57 3.423(5) 147
    C4 H4 N3 1_545 0.93 2.74 3.488(5) 137
