# Supplementary material for: 6-(4-Bromo­phen­yl)-2-(4-fluoro­benz­yl)imidazo[2,1-b][1,3,4]thia­diazole
Source: Acta Crystallogr Sect E Struct Rep Online. 2011 Mar 5;67(Pt 4):o779. doi: 10.1107/S1600536811007343 (PMC3100000; doi:10.1107/S1600536811007343)
Supplement: Supplementary file 2 [file e-67-0o779-Isup2.hkl]

#
# h,k,l, Fc-squared, Fo-squared, sigma(Fo-squared) and status flag
#
data_I
_shelx_title '  Bromo in P 21/n'
_shelx_refln_list_code          4
_shelx_F_calc_maximum      279.41
_exptl_crystal_F_000       776.00
_reflns_d_resolution_high  0.7828
 
loop_
 _symmetry_equiv_pos_as_xyz
 'x, y, z'
 '-x+1/2, y+1/2, -z+1/2'
 '-x, -y, -z'
 'x-1/2, -y-1/2, z-1/2'
 
_cell_length_a    10.5047
_cell_length_b     5.6168
_cell_length_c    25.8767
_cell_angle_alpha  90.000
_cell_angle_beta   91.566
_cell_angle_gamma  90.000
 
_shelx_F_squared_multiplier     1.000
 
loop_
 _refln_index_h
 _refln_index_k
 _refln_index_l
 _refln_F_squared_calc
 _refln_F_squared_meas
 _refln_F_squared_sigma
 _refln_observed_status
   2   0   0     1446.78     1684.18     70.79 o
   4   0   0    10190.80    11820.29    332.78 o
   6   0   0     4685.35     4918.74    146.75 o
   8   0   0     1091.51     1030.22     58.99 o
  10   0   0     1710.72     1765.61     70.71 o
  12   0   0      192.24      225.49     45.45 o
   1   1   0     2242.50     2143.03     90.02 o
   2   1   0     3855.18     4226.34     99.57 o
   3   1   0     6637.98     7090.05    200.49 o
   4   1   0     1117.68     1316.69     31.48 o
   5   1   0      197.44      222.68     18.54 o
   6   1   0      123.78      100.18      9.13 o
   7   1   0      466.45      406.48     17.90 o
   8   1   0       10.27       11.95      8.39 o
   9   1   0        2.77        0.00     11.58 o
  10   1   0      761.57      823.54     37.98 o
  11   1   0      215.65      228.22     24.08 o
  12   1   0       34.25       29.75     19.45 o
  13   1   0      104.05      145.96     45.45 o
   0   2   0       76.22       46.32      8.74 o
   1   2   0      106.49      108.02      5.76 o
   2   2   0    10219.00    10260.08    311.20 o
   3   2   0      227.98      231.70     15.89 o
   4   2   0      148.41       96.67     11.23 o
   5   2   0       80.52       74.43      7.27 o
   6   2   0     1458.45     1463.94     78.66 o
   7   2   0     1027.84      897.59     58.56 o
   8   2   0     1508.47     1492.78     85.65 o
   9   2   0       51.45       26.98     14.39 o
  10   2   0       52.72       52.44     20.19 o
  11   2   0      222.13      168.91     27.79 o
  12   2   0      662.13      646.86     46.35 o
   1   3   0     4600.01     1486.53   1556.22 o
   2   3   0     1244.49     1278.17     64.98 o
   3   3   0     1495.92     1365.51     43.96 o
   4   3   0        0.25        0.00      6.55 o
   5   3   0     7585.52     7971.73    236.69 o
   6   3   0       68.41       83.89     16.99 o
   7   3   0      823.23      802.37     35.38 o
   8   3   0        1.50        4.37     12.78 o
   9   3   0      381.91      430.21     44.14 o
  10   3   0        6.83        2.62     20.39 o
  11   3   0      288.68      358.95     37.06 o
  12   3   0        1.59        6.51     24.26 o
   0   4   0      705.45      525.27     39.33 o
   1   4   0      299.26      265.77     12.78 o
   2   4   0      341.04      305.44     33.65 o
   3   4   0       48.55       56.81     14.51 o
   4   4   0      323.26      341.91     20.64 o
   5   4   0      227.25      205.21     23.74 o
   6   4   0      193.81      190.55     25.32 o
   7   4   0      350.27      287.74     30.59 o
   8   4   0       76.01       52.44     22.25 o
   9   4   0       35.07        6.79     33.21 o
  10   4   0      467.24      426.29     40.45 o
  11   4   0       46.82       18.81     23.16 o
   1   5   0     1113.26     1209.71     52.20 o
   2   5   0      209.96       38.27     61.18 o
   3   5   0      307.03      313.07     26.57 o
   4   5   0     1570.11     1596.63     93.95 o
   5   5   0       63.65       92.25     22.77 o
   6   5   0       67.12       78.94     23.79 o
   7   5   0      384.19      377.25     49.38 o
   8   5   0      194.65      157.56     31.17 o
   9   5   0      362.49      446.92     79.97 o
   0   6   0     1121.79     1075.01     76.04 o
   1   6   0       38.63       33.34     19.46 o
   2   6   0       46.53       46.32     29.72 o
   3   6   0       22.45       10.49     28.84 o
   4   6   0       57.68       58.95     22.22 o
   5   6   0       89.87      137.86     27.45 o
   6   6   0       42.81       12.35     22.87 o
   7   6   0      177.58      195.34     33.99 o
   1   7   0       23.43       43.70     35.83 o
   2   7   0      128.69       72.54     34.96 o
 -13   0   1       35.03       81.28     39.33 o
 -11   0   1      820.66      866.92     48.16 o
  -9   0   1      512.50      514.67     32.77 o
  -7   0   1     4737.45     5285.81    159.11 o
  -5   0   1    10660.77    11410.75    323.50 o
   1   0   1      506.00      561.98     26.22 o
   3   0   1    11996.26    12449.24    827.23 o
   5   0   1     7841.45     8569.57    245.31 o
   7   0   1     2259.73     2321.39     77.80 o
   9   0   1     5844.90     6758.75    206.07 o
  11   0   1      179.88      170.43     38.46 o
  13   0   1      705.72      711.43     73.42 o
 -13   1   1      171.02      184.09     32.12 o
 -12   1   1       81.55      154.83     45.45 o
 -11   1   1       29.14       31.44     20.80 o
 -10   1   1      304.58      290.52     28.55 o
  -9   1   1      671.00      692.26     31.57 o
  -8   1   1     1016.42      979.50     30.65 o
  -7   1   1     4224.29     4815.18    103.62 o
  -6   1   1        9.89        6.26      5.93 o
  -5   1   1      641.01      649.74     41.08 o
  -4   1   1      707.54      659.66     17.99 o
  -3   1   1      698.55      694.01     16.51 o
  -2   1   1     3398.85     3621.95     77.96 o
  -1   1   1     1273.52     1224.46     37.35 o
   0   1   1       53.46        7.82     26.17 o
   1   1   1     4616.11     4878.63    196.65 o
   2   1   1     1436.17     1512.47     77.79 o
   3   1   1     2956.74     3130.34     65.70 o
   4   1   1      211.77      193.00     19.17 o
   5   1   1      404.18      355.96     14.01 o
   6   1   1     5498.96     5968.53    124.60 o
   7   1   1      817.70      789.89     25.32 o
   8   1   1       54.24       60.37     10.22 o
   9   1   1      436.76      388.95     25.14 o
  10   1   1      465.43      445.99     44.23 o
  11   1   1       65.64       54.09     17.49 o
  12   1   1      216.38      227.12     26.22 o
  13   1   1        2.51        0.00     33.21 o
 -12   2   1      569.88      526.94     42.63 o
 -11   2   1      152.57      151.77     27.50 o
 -10   2   1      924.05      913.60     49.68 o
  -9   2   1     1833.51     1962.11    107.50 o
  -8   2   1      255.99      187.16     26.60 o
  -7   2   1      998.39      912.68     46.20 o
  -6   2   1      344.57      314.86     19.72 o
  -5   2   1     3669.83     3923.78     76.05 o
  -4   2   1     1158.24     1135.21     25.68 o
  -3   2   1     4062.54     3945.24     82.29 o
  -2   2   1     1206.52     1088.44     91.75 o
  -1   2   1      550.85      443.07     18.04 o
   0   2   1        6.54        3.69      3.87 o
   1   2   1     5261.58     5346.10    257.39 o
   2   2   1       93.75       67.39     17.04 o
   3   2   1     8857.41    10001.63    285.52 o
   4   2   1       42.31       57.72      8.44 o
   5   2   1      746.09      642.27     20.47 o
   6   2   1      550.69      548.20     25.94 o
   7   2   1     1352.76     1403.56     47.23 o
   8   2   1        1.50       12.80     11.89 o
   9   2   1      107.14       90.86     16.97 o
  10   2   1      107.30       86.08     18.50 o
  11   2   1      504.70      554.33     35.10 o
  12   2   1       32.53       14.07     40.20 o
 -12   3   1       56.46       17.64     26.26 o
 -11   3   1        3.83        4.81     21.63 o
 -10   3   1      946.36      878.80     78.66 o
  -9   3   1       21.32        7.85     20.10 o
  -8   3   1      140.56      166.85     24.63 o
  -7   3   1        3.74        7.05     14.51 o
  -6   3   1     3565.01     3837.20    125.09 o
  -5   3   1       75.99       73.26     11.10 o
  -4   3   1      215.53      220.09     14.78 o
  -3   3   1      688.48      709.49     21.78 o
  -2   3   1     3945.42     3848.29    150.40 o
  -1   3   1      454.98      388.34     33.22 o
   0   3   1     4672.27     4098.50    121.43 o
   1   3   1     1614.89     1013.13    390.01 o
   2   3   1     1464.17     1337.26     37.84 o
   3   3   1      718.75      709.27     33.37 o
   4   3   1     4126.31     4335.87    108.94 o
   5   3   1      582.63      556.74     32.14 o
   6   3   1       19.20        5.46     12.31 o
   7   3   1      352.28      359.40     34.96 o
   8   3   1      887.06      805.82     62.05 o
   9   3   1      151.87       72.77     32.70 o
  10   3   1      964.14      925.88     51.53 o
  11   3   1       69.54       97.95     30.15 o
  12   3   1      119.22       69.49     36.27 o
 -11   4   1      213.03       98.84    124.11 o
 -10   4   1       33.18       46.76     28.40 o
  -9   4   1      245.83      320.52     35.21 o
  -8   4   1      386.73      377.02     35.83 o
  -7   4   1       61.80       94.39     22.87 o
  -6   4   1      233.95      239.01     40.20 o
  -5   4   1        1.06       17.81     14.79 o
  -4   4   1      169.33      152.51     15.71 o
  -3   4   1      731.63      652.76     34.91 o
  -2   4   1      930.56      847.96     38.30 o
  -1   4   1      264.43      228.53     12.61 o
   0   4   1       60.08       48.87      6.90 o
   1   4   1       18.30       12.24      9.27 o
   2   4   1       53.18       85.08     27.97 o
   3   4   1       83.69       96.03     16.37 o
   4   4   1       38.27       52.35     11.82 o
   5   4   1      162.70      189.19     23.17 o
   6   4   1        1.41        9.58     16.03 o
   7   4   1       48.80       42.42     22.29 o
   8   4   1      444.10      412.59     36.05 o
   9   4   1       11.36       10.68     20.99 o
  10   4   1      302.95      199.27     31.50 o
  11   4   1      114.38       20.39     55.94 o
  -9   5   1      145.22      138.58     59.87 o
  -8   5   1      519.45      641.52     47.54 o
  -7   5   1      123.90      147.58     28.69 o
  -6   5   1      236.27      262.39     32.07 o
  -5   5   1      993.19      962.62    105.75 o
  -4   5   1     1016.35     1131.05     54.69 o
  -3   5   1      372.99      393.70     30.17 o
  -2   5   1      574.27      538.63     32.74 o
  -1   5   1       84.62       50.71     15.53 o
   0   5   1      283.83      285.72     24.98 o
   1   5   1      596.41      565.80     23.88 o
   2   5   1      438.84      172.04    238.16 o
   3   5   1       19.67       21.33     15.06 o
   4   5   1       13.40       46.49     17.79 o
   5   5   1       64.62       69.35     41.08 o
   6   5   1      416.15      468.28     38.26 o
   7   5   1       16.33       19.73     22.55 o
   8   5   1      336.44      314.68     62.49 o
   9   5   1       49.10        6.08     25.60 o
  -7   6   1       65.21       47.50     26.84 o
  -6   6   1      148.12      116.49     28.73 o
  -5   6   1      302.26      255.69     32.44 o
  -4   6   1       97.18       89.76     23.46 o
  -3   6   1      113.06       47.20     32.34 o
  -2   6   1       22.46       42.83     28.84 o
  -1   6   1      477.07      446.04     64.68 o
   0   6   1      526.87      528.67     37.56 o
   1   6   1      669.25      694.28     66.42 o
   2   6   1       29.34        3.89     28.40 o
   3   6   1       84.40       91.77     33.21 o
   4   6   1      140.02      124.89     25.32 o
   5   6   1       46.32       42.05     22.84 o
   6   6   1      323.30      374.84     39.77 o
   7   6   1       20.74        0.00     39.77 o
  -2   7   1       57.94       69.92     38.46 o
  -1   7   1        5.08        0.00     33.21 o
   2   7   1        9.67       13.11     34.09 o
 -12   0   2      738.45      853.02     75.16 o
 -10   0   2        6.29       27.51     16.92 o
  -8   0   2     3008.19     3166.33    103.80 o
  -6   0   2     1713.37     1767.52     60.85 o
  -4   0   2      216.82      187.01     12.31 o
  -2   0   2     1001.27      909.83     41.08 o
   2   0   2     5569.06     6134.55    242.97 o
   4   0   2     3761.17     4032.51    118.94 o
   6   0   2      838.58      823.09     34.88 o
   8   0   2     7923.20     9160.51    269.42 o
  10   0   2      504.52      525.91     58.56 o
  12   0   2       55.41       92.64     38.46 o
 -13   1   2       56.62       72.02     41.51 o
 -12   1   2      374.31      366.09     36.45 o
 -11   1   2       36.58       32.74     30.58 o
 -10   1   2      434.83      466.24     28.39 o
  -9   1   2     1308.97     1217.11     43.47 o
  -8   1   2     2458.35     1959.43    634.71 o
  -7   1   2      743.51      848.91     37.56 o
  -6   1   2     1226.08     1199.27     44.38 o
  -5   1   2     2651.23     2755.78     60.78 o
  -4   1   2     3856.40     3968.59     74.38 o
  -3   1   2       53.54       52.61      4.75 o
  -2   1   2    19742.58    16901.64   2273.69 o
  -1   1   2       70.36       62.64      4.13 o
   0   1   2     5788.35     6211.30    119.75 o
   1   1   2     9364.55    10688.93    423.89 o
   2   1   2     4231.05     4311.69    104.51 o
   3   1   2      117.66      102.90      6.20 o
   4   1   2     1021.48      875.28     23.10 o
   5   1   2     8106.61     8947.29    181.39 o
   6   1   2     4010.07     4432.51     95.10 o
   7   1   2      384.13      372.74     17.40 o
   8   1   2     1102.57     1103.74     33.57 o
   9   1   2       35.43       39.82     13.45 o
  10   1   2      119.66       97.17     20.43 o
  11   1   2      576.27      586.48     34.24 o
  12   1   2       55.64       51.02     39.06 o
  13   1   2      138.11      108.64     41.95 o
 -12   2   2       37.53       34.18     23.39 o
 -11   2   2      407.87      398.10     37.39 o
 -10   2   2      551.45      591.59     40.77 o
  -9   2   2      675.30      614.55     32.33 o
  -8   2   2      559.21      543.55     28.75 o
  -7   2   2     1044.51      937.91     45.97 o
  -6   2   2     3329.59     3680.38     84.14 o
  -5   2   2     1695.78     1637.19     36.05 o
  -4   2   2     4495.66     4648.35     93.13 o
  -3   2   2     2248.02     2342.38     51.43 o
  -2   2   2     1037.22      940.00     28.76 o
  -1   2   2     1238.25     1167.19     38.88 o
   0   2   2    12755.20    11314.21    861.98 o
   1   2   2     2198.96     2125.30     52.44 o
   2   2   2     3585.06     3681.14    109.96 o
   3   2   2     1680.00     1588.93     54.05 o
   4   2   2      252.17      195.36     15.14 o
   5   2   2       61.64       40.35      9.60 o
   6   2   2     1974.11     1937.40     81.31 o
   7   2   2        2.66       25.62     10.62 o
   8   2   2     1359.92     1340.62     47.41 o
   9   2   2      112.91      113.80     17.81 o
  10   2   2      729.91      727.03     63.07 o
  11   2   2       25.48       38.99     19.24 o
  12   2   2       87.15       88.28     27.17 o
 -12   3   2        0.58       14.46     24.89 o
 -11   3   2      124.42      158.46     45.45 o
 -10   3   2        0.61       21.32     20.28 o
  -9   3   2      666.59      669.12     43.14 o
  -8   3   2       44.88       46.40     19.40 o
  -7   3   2     2414.35     2590.52     93.01 o
  -6   3   2      177.11      160.90     20.28 o
  -5   3   2      180.26      195.83     14.52 o
  -4   3   2        2.58        8.26      7.56 o
  -3   3   2      205.65      156.48     10.37 o
  -2   3   2     2595.82     2720.38     69.83 o
  -1   3   2     2353.84     2168.79     56.46 o
   0   3   2     1303.99     1233.48     29.35 o
   1   3   2       82.56       58.79      6.89 o
   2   3   2       33.01       31.84      6.27 o
   3   3   2     5880.53     5808.12    173.33 o
   4   3   2      108.59      104.14     15.13 o
   5   3   2       16.94       24.83     12.66 o
   6   3   2      307.28      324.16     25.93 o
   7   3   2     1239.16     1133.54     52.95 o
   8   3   2      318.51      298.23     24.01 o
   9   3   2     1146.81     1140.73     47.36 o
  10   3   2      634.55      631.92     43.49 o
  11   3   2        8.02       17.84     21.88 o
  12   3   2      114.43       39.87     71.23 o
 -11   4   2       51.62       30.43     34.09 o
 -10   4   2       21.52       22.55     24.26 o
  -9   4   2      482.84      515.05     42.59 o
  -8   4   2      168.92      220.71     29.31 o
  -7   4   2     1007.61      947.04     86.09 o
  -6   4   2       39.13       49.38     17.92 o
  -5   4   2       29.36        0.00     14.51 o
  -4   4   2      217.06      202.57     19.00 o
  -3   4   2     2036.13     1899.54    132.17 o
  -2   4   2     1448.74      660.62    583.39 o
  -1   4   2      238.90      217.08     12.44 o
   0   4   2      465.05      356.41     16.01 o
   1   4   2     3784.76     3535.30    157.32 o
   2   4   2       10.33        2.18      9.89 o
   3   4   2      337.27      371.89     25.93 o
   4   4   2     1052.52     1096.20     65.11 o
   5   4   2      357.51      382.91     32.34 o
   6   4   2      705.92      654.01     39.55 o
   7   4   2     1077.96     1111.14     54.37 o
   8   4   2       30.94       29.72     21.01 o
   9   4   2       38.58       33.13     22.50 o
  10   4   2       92.54       55.81     39.77 o
  11   4   2        6.27        0.00     16.49 o
  -9   5   2       80.79      174.95     33.02 o
  -8   5   2       52.23       45.08     30.59 o
  -7   5   2        3.12       17.71     22.55 o
  -6   5   2       27.28       27.09     20.90 o
  -5   5   2      901.93      992.98     97.01 o
  -4   5   2       84.47       76.77     19.66 o
  -3   5   2       87.15       79.41     15.58 o
  -2   5   2      230.42      217.84     19.31 o
  -1   5   2        8.31        0.00     14.86 o
   0   5   2       81.09       74.61     16.92 o
   1   5   2     3124.55     3469.46    159.31 o
   2   5   2       25.36       13.98     20.98 o
   3   5   2        7.52        0.00     22.72 o
   4   5   2      132.87      123.26     21.60 o
   5   5   2      714.84      717.96     43.49 o
   6   5   2       22.86       65.08     21.93 o
   7   5   2      196.05      212.28     31.90 o
   8   5   2       10.43        4.29     33.65 o
   9   5   2       22.51       44.65     26.86 o
  -7   6   2       54.59       69.49     50.69 o
  -6   6   2       32.01        3.54     46.32 o
  -5   6   2       87.21       69.80     25.02 o
  -4   6   2       57.42       33.21     32.34 o
  -3   6   2       11.81        8.11     19.66 o
  -2   6   2      104.17       67.31     21.78 o
  -1   6   2      108.73       55.94     30.59 o
   0   6   2      405.04      426.04    107.06 o
   1   6   2        1.49        0.00     16.55 o
   2   6   2      165.06      150.22     34.52 o
   3   6   2      228.50      258.70     42.83 o
   4   6   2      155.63      151.20     38.46 o
   5   6   2        6.40       37.85     22.77 o
   6   6   2        2.85        0.00     24.47 o
   7   6   2        7.65       15.48     24.70 o
  -2   7   2       71.13       51.37     26.26 o
  -1   7   2       97.72      121.80     29.64 o
   0   7   2       49.37       30.59     38.46 o
 -11   0   3      206.01      221.48     27.45 o
  -9   0   3      183.04      245.79     54.62 o
  -7   0   3     1677.63     1586.70     95.70 o
  -5   0   3     3499.90     3554.41    234.67 o
  -3   0   3    12511.74    14086.13    554.11 o
  -1   0   3     1055.51     1114.34     48.94 o
   1   0   3      581.24      657.24     30.59 o
   3   0   3    12749.38    14847.94    414.66 o
   5   0   3      403.59      427.60     21.88 o
   7   0   3     1406.09     1444.21     54.62 o
   9   0   3      135.08      131.21     32.34 o
  11   0   3     3772.78     4286.93    207.14 o
  13   0   3       12.64       49.82     39.33 o
 -13   1   3      656.56      700.13     93.95 o
 -12   1   3        3.16        1.24     45.01 o
 -11   1   3      714.09      746.96     46.01 o
 -10   1   3        0.90        0.00     13.66 o
  -9   1   3     1414.53     1606.68     63.29 o
  -8   1   3      102.20       92.01     11.21 o
  -7   1   3     2225.65     2310.03     55.14 o
  -6   1   3      182.51      197.89     11.72 o
  -5   1   3     6857.27     7682.51    156.52 o
  -4   1   3      244.56      273.65     11.35 o
  -3   1   3      619.41      552.01     29.14 o
  -2   1   3     3391.63     3702.32     97.97 o
  -1   1   3     3804.43     3944.65    137.65 o
   0   1   3       57.24       58.28      6.35 o
   1   1   3    78071.89    87399.23   3422.55 o
   2   1   3      598.89      564.06     19.13 o
   3   1   3     8601.53     8891.28    278.79 o
   4   1   3        9.48        4.30      4.29 o
   5   1   3     2241.45     2185.74     50.04 o
   6   1   3       12.94       11.96      6.31 o
   7   1   3     2349.11     2399.62     56.91 o
   8   1   3       31.48       34.17     11.29 o
   9   1   3      564.69      583.47     30.14 o
  10   1   3      648.74      666.29     33.79 o
  11   1   3      859.39     1007.41     44.95 o
  12   1   3       36.48       31.43     19.27 o
  13   1   3      146.71      130.60     33.47 o
 -12   2   3      363.08      376.93     44.14 o
 -11   2   3      128.36      113.55     27.97 o
 -10   2   3       42.79       18.51     18.78 o
  -9   2   3        2.92        6.98     16.03 o
  -8   2   3      498.89      453.91     35.92 o
  -7   2   3       81.82       55.53     12.59 o
  -6   2   3     1391.28     1412.14     42.24 o
  -5   2   3     1309.90     1221.10     29.03 o
  -4   2   3     1613.43     1447.96     59.28 o
  -3   2   3     1710.99     1746.31     41.65 o
  -2   2   3     3955.38     3959.88    119.72 o
  -1   2   3     4948.58      631.98   2621.54 o
   0   2   3     2282.51     2287.38     47.65 o
   1   2   3      122.44      117.16     10.31 o
   2   2   3      447.62      394.65     19.78 o
   3   2   3      114.38       93.61     12.24 o
   4   2   3     4511.06     4860.68    130.70 o
   5   2   3     2784.93     2772.90     75.76 o
   6   2   3      827.41      682.02     37.98 o
   7   2   3      144.29      139.18     15.68 o
   8   2   3      837.11      793.42     35.31 o
   9   2   3      594.00      572.00     50.16 o
  10   2   3       14.52        0.00     18.52 o
  11   2   3       20.48       28.93     18.59 o
  12   2   3        7.98        0.00     28.64 o
 -12   3   3        5.06       43.52     26.84 o
 -11   3   3      178.06      180.52     35.83 o
 -10   3   3        0.21        0.00     19.78 o
  -9   3   3      158.76      151.14     26.00 o
  -8   3   3      566.79      608.88     50.25 o
  -7   3   3      208.16      228.07     24.70 o
  -6   3   3      283.21      272.33     77.79 o
  -5   3   3       55.85       42.65      9.73 o
  -4   3   3        1.66        0.00      7.31 o
  -3   3   3       39.99       30.05      7.03 o
  -2   3   3      966.22      906.22     47.68 o
  -1   3   3     1091.90      967.37     64.10 o
   0   3   3        4.36        4.01      4.66 o
   1   3   3      627.23      548.85     61.18 o
   2   3   3     2029.73     1770.21     38.46 o
   3   3   3      713.04      701.56     33.06 o
   4   3   3       64.90       59.68     21.85 o
   5   3   3      167.94      174.82     19.16 o
   6   3   3     1073.61      924.51     43.87 o
   7   3   3      532.35      487.76     28.46 o
   8   3   3     1388.60     1362.38     73.38 o
   9   3   3      155.40      165.48     23.76 o
  10   3   3      110.55       71.38     20.18 o
  11   3   3       95.21      133.38     43.70 o
  12   3   3      368.13      155.63    182.23 o
 -11   4   3        4.18        0.00     21.66 o
 -10   4   3      328.36      305.88     35.43 o
  -9   4   3       23.41       11.97     29.72 o
  -8   4   3     1052.20     1081.12     77.35 o
  -7   4   3      279.85      213.43     27.73 o
  -6   4   3      589.16      604.43     39.24 o
  -5   4   3       11.36        1.54     15.68 o
  -4   4   3     3008.68     3219.19     95.11 o
  -3   4   3     2478.14     2545.01     89.83 o
  -2   4   3      402.19      133.61    190.97 o
  -1   4   3       12.85        8.40      9.84 o
   0   4   3     2078.77     2054.15     53.36 o
   1   4   3      484.67      527.79     22.66 o
   2   4   3     1272.62     1317.61     50.98 o
   3   4   3      479.02      469.78     28.73 o
   4   4   3      450.20      513.35     34.09 o
   5   4   3     1432.76     1501.36     62.09 o
   6   4   3     2536.44     2771.32     99.49 o
   7   4   3       56.71       63.39     21.85 o
   8   4   3      558.97      494.68     38.62 o
   9   4   3      209.19      233.48     32.14 o
  10   4   3      437.09      501.74     42.95 o
  11   4   3       54.61        9.82     33.21 o
  -9   5   3       18.77        0.00     23.39 o
  -8   5   3       88.37       82.65     28.25 o
  -7   5   3       83.79       60.80     25.14 o
  -6   5   3      417.32      491.06     39.86 o
  -5   5   3        0.78       18.83     19.13 o
  -4   5   3        9.28       26.21     14.39 o
  -3   5   3      302.24      286.66     21.85 o
  -2   5   3      318.76      345.48     32.37 o
  -1   5   3      149.52      128.81     27.97 o
   0   5   3       23.47       11.16     17.04 o
   1   5   3      521.00      583.99     27.86 o
   2   5   3      132.45      123.00     16.10 o
   3   5   3      202.96      166.06     31.46 o
   4   5   3      355.68      343.87     29.74 o
   5   5   3       61.83       39.39     40.20 o
   6   5   3        2.44       10.64     31.03 o
   7   5   3        5.64        4.82     20.37 o
   8   5   3        6.43       28.25     25.02 o
   9   5   3        3.89       33.92     25.37 o
  -7   6   3       27.43       15.19     25.87 o
  -6   6   3      278.01      360.57     39.21 o
  -5   6   3      152.89      153.83     67.30 o
  -4   6   3       33.53       34.09     30.59 o
  -3   6   3      106.17      134.09     25.93 o
  -2   6   3       49.25       68.12     36.71 o
  -1   6   3      180.27      155.57     38.46 o
   0   6   3      162.80      178.29     41.08 o
   1   6   3       13.34       23.83     19.88 o
   2   6   3      182.01      141.59     34.96 o
   3   6   3      258.16      256.19     43.85 o
   4   6   3       45.03       54.77     20.95 o
   5   6   3       30.54       46.32     33.21 o
   6   6   3       23.50        2.67     20.98 o
   7   6   3      324.74      333.26     38.93 o
  -2   7   3        1.63        0.00     24.70 o
  -1   7   3       37.35       43.25     29.72 o
   0   7   3       12.54       27.09     41.95 o
   1   7   3      356.66      615.29     77.79 o
 -10   0   4        4.74        8.10     16.03 o
  -8   0   4       78.45       70.42     15.13 o
  -4   0   4     2169.96     2276.82     70.45 o
  -2   0   4     2268.46     2584.18     76.63 o
   0   0   4     1037.60     1026.07     46.32 o
   2   0   4    51720.00    60160.39   2359.78 o
   4   0   4       71.62       44.75     12.67 o
   6   0   4      812.28      813.70     54.62 o
   8   0   4      108.64      108.11     16.79 o
  10   0   4       18.43       25.44     17.61 o
  12   0   4       70.18       77.79     35.83 o
 -13   1   4      112.68      125.72     31.45 o
 -12   1   4      127.41      180.29     49.38 o
 -11   1   4        0.82       21.31     20.08 o
 -10   1   4      734.16      780.02     44.11 o
  -9   1   4     2272.66     2344.97     59.40 o
  -8   1   4     1498.33     1552.92     47.64 o
  -7   1   4      280.52      263.13     15.64 o
  -6   1   4     3441.77     3636.58     79.40 o
  -5   1   4      273.94      292.43     17.66 o
  -4   1   4     7507.36     7767.47    141.05 o
  -3   1   4     3376.29     3553.60     99.03 o
  -2   1   4    28943.19    25880.13   2801.15 o
  -1   1   4     1374.10     1472.98     46.92 o
   0   1   4    10492.13    11759.05    269.85 o
   1   1   4      198.29      176.07      7.68 o
   2   1   4    10909.50    12019.00    277.14 o
   3   1   4      744.02      740.79     16.64 o
   4   1   4     7202.50     7829.54    158.90 o
   5   1   4      631.76      738.06     22.18 o
   6   1   4     3537.37     3502.23     77.28 o
   7   1   4      323.22      360.04     25.85 o
   8   1   4     1780.27     1800.40     56.06 o
   9   1   4      678.24      665.90     32.56 o
  10   1   4     1595.88     1740.41     58.73 o
  11   1   4      386.51      427.84     37.38 o
  12   1   4       11.65       24.86     18.83 o
  13   1   4        5.99       18.31     44.14 o
 -12   2   4      101.26       77.64     26.75 o
 -11   2   4       21.87       35.73     21.31 o
 -10   2   4       10.51        0.00     17.27 o
  -9   2   4     1159.10     1048.83     50.68 o
  -8   2   4      422.80      373.66     28.73 o
  -7   2   4     1459.93     1427.67     47.43 o
  -6   2   4       49.92       64.73      9.27 o
  -5   2   4      974.38      935.56     25.74 o
  -4   2   4     2174.84     2127.97     48.51 o
  -3   2   4     2493.28     2375.68     81.37 o
  -2   2   4      209.17      170.56      9.26 o
  -1   2   4     5450.32     5471.72    209.38 o
   0   2   4       74.15       63.21      5.89 o
   1   2   4    13562.36    14529.22    321.15 o
   2   2   4      218.59      206.56     14.21 o
   3   2   4     3266.64     3375.76    103.80 o
   4   2   4        0.19        8.26      7.69 o
   5   2   4     1632.51     1530.37     47.42 o
   6   2   4      998.49      937.52     35.14 o
   7   2   4     1122.65     1123.58     78.57 o
   8   2   4       19.29       18.96     12.84 o
   9   2   4      166.53      148.96     19.52 o
  10   2   4       40.71       27.68     15.98 o
  11   2   4      132.96      140.06     25.28 o
  12   2   4       27.43       42.47     21.72 o
 -12   3   4       91.51       87.20     30.47 o
 -11   3   4      278.21      293.25     36.12 o
 -10   3   4      190.63      256.25     33.02 o
  -9   3   4        2.03        0.00     27.09 o
  -8   3   4     1966.29     1974.67    106.19 o
  -7   3   4      759.56      627.20     37.68 o
  -6   3   4      216.28      206.77     22.84 o
  -5   3   4       10.95        0.00      8.31 o
  -4   3   4     1146.59     1111.14     41.63 o
  -3   3   4      634.93      561.38     19.73 o
  -2   3   4      195.40      130.69      9.92 o
  -1   3   4     2633.26     2492.76     73.37 o
   0   3   4      171.42      137.98      8.99 o
   1   3   4     3287.31     3447.60     89.78 o
   2   3   4     1861.31     1910.59     64.47 o
   3   3   4        1.83        5.37      8.39 o
   4   3   4     1761.94     2018.16     71.23 o
   5   3   4      816.82      769.65     75.16 o
   6   3   4      484.54      513.99     32.44 o
   7   3   4      664.52      562.17     30.25 o
   8   3   4      435.31      460.73     32.38 o
   9   3   4        1.45        0.00     14.53 o
  10   3   4        7.71        3.01     16.79 o
  11   3   4      259.22      227.78     32.75 o
  12   3   4      116.77       19.05     46.32 o
 -11   4   4      227.67       90.01    117.11 o
 -10   4   4      115.94      118.30     51.57 o
  -9   4   4      222.97      218.55     46.76 o
  -8   4   4      415.47      432.22     37.64 o
  -7   4   4      666.35      850.94     58.99 o
  -6   4   4       75.98       92.15     21.60 o
  -5   4   4     1505.16     1649.19    244.28 o
  -4   4   4     1947.89     1937.51     83.87 o
  -3   4   4     1321.41     1256.28     62.75 o
  -2   4   4     1168.60     1086.60     31.15 o
  -1   4   4     2197.69     2186.63     51.98 o
   0   4   4      121.74      123.37     10.72 o
   1   4   4     2513.96     2688.20     69.89 o
   2   4   4      128.78       87.33     12.58 o
   3   4   4      924.73      936.29     55.94 o
   4   4   4      772.17      877.81     91.77 o
   5   4   4     1016.55     1095.39     50.36 o
   6   4   4      190.64      174.83     24.08 o
   7   4   4       24.40       14.74     17.89 o
   8   4   4      440.31      437.24     42.39 o
   9   4   4      457.30      479.37     40.45 o
  10   4   4       42.16       33.30     25.32 o
  -9   5   4       28.36       14.25     25.51 o
  -8   5   4       12.52       43.70     36.27 o
  -7   5   4       86.67      159.92     35.40 o
  -6   5   4        2.38       26.06     20.70 o
  -5   5   4       61.05       64.65     21.88 o
  -4   5   4      362.54      336.32     35.39 o
  -3   5   4       99.24       80.39     15.47 o
  -2   5   4     2036.88     2020.90     87.08 o
  -1   5   4        0.10        0.00     13.55 o
   0   5   4       24.79        4.71     13.23 o
   1   5   4      432.35      420.58     24.01 o
   2   5   4       15.85        3.89     12.06 o
   3   5   4      454.69      421.60     26.15 o
   4   5   4       32.72       59.06     26.22 o
   5   5   4        1.53        0.00     18.79 o
   6   5   4        3.06        0.00     18.48 o
   7   5   4       39.65       61.87     23.39 o
   8   5   4       49.89       82.57     32.34 o
   9   5   4       40.78       39.02     24.91 o
  -7   6   4       79.03       50.65     29.23 o
  -6   6   4      379.75      386.26     85.21 o
  -5   6   4       15.61        6.55     22.25 o
  -4   6   4        8.66        0.00     28.84 o
  -3   6   4      181.00      238.42     30.26 o
  -2   6   4      365.36      357.28     48.94 o
  -1   6   4      125.07      138.34     28.35 o
   0   6   4        0.15       36.71     35.83 o
   1   6   4      306.68      411.23     37.18 o
   2   6   4      115.41      151.20     34.96 o
   3   6   4       74.48       65.56     19.65 o
   4   6   4      114.77      139.35     23.07 o
   5   6   4       16.74       29.55     20.77 o
   6   6   4      280.92      247.34     48.94 o
   7   6   4      414.58      469.33     62.05 o
  -2   7   4        6.72        1.01     24.63 o
  -1   7   4        8.18        0.00     26.00 o
   0   7   4      445.39      455.48     46.60 o
   1   7   4       49.28      100.51     56.81 o
 -11   0   5      797.69      854.41    118.43 o
  -9   0   5      819.68      885.23     43.57 o
  -5   0   5       65.20       31.19      8.95 o
  -3   0   5     4671.70     5274.54    214.13 o
  -1   0   5      450.35      381.06     27.09 o
   1   0   5     6961.05     7987.41    319.88 o
   3   0   5     1084.59     1031.31     35.50 o
   5   0   5       37.91       30.92      8.82 o
   7   0   5     2546.00     2529.39     84.27 o
   9   0   5     1207.40     1122.97     50.23 o
  11   0   5      259.44      341.73     48.94 o
  13   0   5      102.38       66.42     41.95 o
 -13   1   5      136.71      115.37     41.08 o
 -12   1   5        6.59        0.00     33.65 o
 -11   1   5      483.81      419.71     36.12 o
 -10   1   5      623.81      605.26     38.93 o
  -9   1   5      967.32     1021.37     50.96 o
  -8   1   5       67.82       85.99     11.35 o
  -7   1   5     4014.23     4223.81     92.42 o
  -6   1   5       53.60       52.66      8.08 o
  -5   1   5    12891.27    14850.19    295.59 o
  -4   1   5     4806.16     5359.96    114.91 o
  -3   1   5     2415.66     2521.20     49.07 o
  -2   1   5     5729.84     5932.30    250.28 o
  -1   1   5     1583.78     1538.58     49.73 o
   0   1   5     2209.78     2225.30     54.61 o
   1   1   5     2140.05     2101.81     39.45 o
   2   1   5    12779.41    14519.29    231.32 o
   3   1   5     5502.50     5845.82    234.22 o
   4   1   5     2179.15     2369.42     45.70 o
   5   1   5     1569.03     1555.83     38.14 o
   6   1   5        6.22        4.12      6.06 o
   7   1   5     1804.44     1917.59     49.20 o
   8   1   5      421.51      401.60     23.59 o
   9   1   5     3507.42     3876.16    105.23 o
  10   1   5      180.78      147.92     20.24 o
  11   1   5     1374.91     1487.24     94.21 o
  12   1   5      124.00       93.62     22.54 o
  13   1   5      198.45      201.80     47.20 o
 -12   2   5      394.89      303.37     36.40 o
 -11   2   5      126.73      154.21     28.69 o
 -10   2   5      380.50      320.87     48.94 o
  -9   2   5        3.30        0.00     15.06 o
  -8   2   5      976.49      895.37     44.80 o
  -7   2   5        8.73        0.00      9.11 o
  -6   2   5      727.46      766.28     35.64 o
  -5   2   5      168.96      143.03      9.32 o
  -4   2   5     5109.03     5266.54    131.45 o
  -3   2   5     1119.98     1216.09     30.69 o
  -2   2   5      398.94      314.77     22.08 o
  -1   2   5     5343.95     5714.69    152.52 o
   0   2   5     5656.31     5913.84    141.80 o
   1   2   5     3638.50     3854.08     77.84 o
   2   2   5      280.01      262.20     22.72 o
   3   2   5       30.74       17.04      8.03 o
   4   2   5     1398.18     1384.70     43.81 o
   5   2   5       80.37       60.31     10.80 o
   6   2   5     1692.30     1651.82     52.01 o
   7   2   5      131.02      146.83     18.13 o
   8   2   5     1447.57     1404.02     74.69 o
   9   2   5      377.58      330.93     25.49 o
  10   2   5      438.21      416.27     32.28 o
  11   2   5      136.36      114.43     24.73 o
  12   2   5      520.58      501.28     36.55 o
 -12   3   5      287.89      251.18     37.82 o
 -11   3   5       22.90        2.74     24.91 o
 -10   3   5       24.15       36.27     22.25 o
  -9   3   5      141.32      151.10     26.22 o
  -8   3   5      792.19      824.49     45.42 o
  -7   3   5      487.44      544.99     35.84 o
  -6   3   5      660.14      599.93     35.23 o
  -5   3   5     1231.23     1340.13     42.99 o
  -4   3   5       46.48       44.52      8.15 o
  -3   3   5     1109.12     1033.77     38.60 o
  -2   3   5     1570.73     1412.54     71.02 o
  -1   3   5     1482.37     1612.82     39.01 o
   0   3   5      564.94      496.24     18.99 o
   1   3   5     2797.03     2896.64     61.71 o
   2   3   5     6299.86     7170.23    165.41 o
   3   3   5      654.69      620.10     30.28 o
   4   3   5        1.98        0.98     12.24 o
   5   3   5     1130.00     1179.41     49.11 o
   6   3   5        2.39       10.47     12.31 o
   7   3   5      112.67      123.89     17.89 o
   8   3   5     1129.73     1026.38     61.52 o
   9   3   5      255.25      264.90     25.94 o
  10   3   5      120.02      100.96     21.72 o
  11   3   5       61.41       55.23     21.08 o
 -11   4   5      167.11       80.21     90.02 o
 -10   4   5      312.14      341.84     38.18 o
  -9   4   5       64.32       84.61     29.28 o
  -8   4   5      108.96       99.39     25.87 o
  -7   4   5      145.99      152.89     25.25 o
  -6   4   5     2199.61     2312.46    217.19 o
  -5   4   5       21.62       28.71     12.53 o
  -4   4   5     1825.46     2062.19    128.44 o
  -3   4   5      569.65      556.09     26.86 o
  -2   4   5      361.23      326.99     16.00 o
  -1   4   5       43.44       37.46      7.81 o
   0   4   5     1002.59      940.12     31.10 o
   1   4   5        7.25       12.01     12.83 o
   2   4   5      521.43      471.57     35.94 o
   3   4   5      120.12       72.54     21.85 o
   4   4   5     2381.52     2638.49     91.41 o
   5   4   5       28.65       36.06     16.37 o
   6   4   5       17.06       20.70     16.37 o
   7   4   5      182.84      175.58     25.02 o
   8   4   5      775.67      726.00     46.04 o
   9   4   5        3.81        0.00     21.01 o
  10   4   5      330.75      303.28     36.15 o
  -9   5   5      100.78       47.84     71.67 o
  -8   5   5       67.25       73.76     27.63 o
  -7   5   5        4.93        0.00     21.26 o
  -6   5   5      192.76      158.47     42.39 o
  -5   5   5      288.07      288.49     30.88 o
  -4   5   5       38.06       31.04     15.23 o
  -3   5   5      243.03      190.39     18.71 o
  -2   5   5      205.65      154.71     23.39 o
  -1   5   5      236.19      287.43     37.58 o
   0   5   5      265.72      309.43     21.40 o
   1   5   5      882.66      873.90     34.21 o
   2   5   5       31.19       56.10     15.15 o
   3   5   5      238.34      185.01     25.07 o
   4   5   5      330.71      380.16     57.07 o
   5   5   5       68.60       62.83     19.75 o
   6   5   5      152.46      181.45     27.45 o
   7   5   5      168.75      174.04     74.73 o
   8   5   5       48.98       94.06     26.88 o
   9   5   5       48.84       32.34     34.09 o
  -7   6   5      146.55      103.66     38.02 o
  -6   6   5        2.39        3.50     32.34 o
  -5   6   5      180.29      206.73     67.73 o
  -4   6   5      604.06      750.76     70.79 o
  -3   6   5       25.32       30.84     21.60 o
  -2   6   5       12.29       10.72     24.03 o
  -1   6   5       50.34       83.15     26.55 o
   0   6   5        6.76       44.07     24.34 o
   1   6   5       88.65      163.44     56.81 o
   2   6   5      823.64     1027.81     74.29 o
   3   6   5      155.53      177.56     23.84 o
   4   6   5        1.32        0.00     18.92 o
   5   6   5        0.23       27.36     19.48 o
   6   6   5      400.79      477.94     46.52 o
   7   6   5       58.18       79.26     24.83 o
  -2   7   5      311.07      339.36     46.32 o
  -1   7   5       79.28       52.00     30.00 o
   0   7   5       22.68        0.00     27.97 o
   1   7   5       32.68        6.99     31.36 o
   2   7   5       32.99       21.85     66.42 o
 -10   0   6      480.89      432.63     47.20 o
  -8   0   6     1594.50     1636.11     86.53 o
  -6   0   6      839.16      877.53     44.14 o
  -4   0   6    14737.71    17708.75    495.02 o
  -2   0   6     8300.49     9315.01    370.57 o
   0   0   6     1463.56     1545.22     68.17 o
   4   0   6     3509.20     3808.30    113.67 o
   6   0   6     2542.02     2575.51     91.77 o
   8   0   6       11.61       10.49     12.36 o
  10   0   6       24.63       33.21     26.22 o
  12   0   6      643.06      811.06     76.04 o
 -13   1   6        3.83       10.49     33.21 o
 -12   1   6      216.64      170.03     29.35 o
 -11   1   6      337.96      339.14     54.62 o
 -10   1   6      930.35      976.91     50.34 o
  -9   1   6      110.53      118.74     22.63 o
  -8   1   6      100.43       82.72     11.61 o
  -7   1   6       18.95       27.46      8.44 o
  -6   1   6     1862.21     1780.33     43.44 o
  -5   1   6      802.73      824.10     23.75 o
  -4   1   6     2120.91     2000.51     46.41 o
  -3   1   6      319.97      285.70     11.88 o
  -2   1   6    11002.67    11536.90    606.65 o
  -1   1   6    10406.69    10911.11    328.62 o
   0   1   6     3454.86     3605.03    101.72 o
   1   1   6      629.55      687.22     20.97 o
   2   1   6     2643.59     2838.39     48.95 o
   3   1   6        5.10        2.12      2.64 o
   4   1   6     6800.73     7662.22    156.26 o
   5   1   6      958.01      966.08     22.83 o
   6   1   6     4527.37     4918.14    105.46 o
   7   1   6      420.80      436.66     19.22 o
   8   1   6      797.67      819.65     34.21 o
   9   1   6        0.54        0.00     12.44 o
  10   1   6      360.71      416.06     28.38 o
  11   1   6       58.04       57.79     19.50 o
  12   1   6      583.14      551.21     47.63 o
 -12   2   6       57.53       89.32     27.17 o
 -11   2   6        5.00        5.96     20.02 o
 -10   2   6      567.28      562.07     73.85 o
  -9   2   6       26.75        4.24     16.03 o
  -8   2   6       77.12       52.54     25.78 o
  -7   2   6      645.17      609.54     39.23 o
  -6   2   6     2355.93     2139.84     57.74 o
  -5   2   6       12.73        8.93      9.07 o
  -4   2   6      154.36      107.23      9.27 o
  -3   2   6      148.84      146.56     18.29 o
  -2   2   6      165.52      128.99      8.83 o
  -1   2   6     2714.29     2910.33     71.86 o
   0   2   6     4734.11     5104.29    105.03 o
   1   2   6     1543.21     1476.48     34.35 o
   2   2   6       32.60       21.73      4.12 o
   3   2   6     1260.58     1187.75     43.57 o
   4   2   6     2927.33     2823.46     87.66 o
   5   2   6      760.57      710.26     29.09 o
   6   2   6      156.01      164.40     16.06 o
   7   2   6      434.25      458.66     31.47 o
   8   2   6      960.18      906.72     38.70 o
   9   2   6      949.47      879.76     39.84 o
  10   2   6       64.49       64.30     18.32 o
  11   2   6      297.76      351.43     33.60 o
  12   2   6       51.01       39.31     21.31 o
 -12   3   6       89.89      124.80     32.96 o
 -11   3   6       57.13       93.36     27.17 o
 -10   3   6       18.70       43.17     22.77 o
  -9   3   6      952.04     1050.52     54.69 o
  -8   3   6       22.23       20.54     17.30 o
  -7   3   6     1225.94     1110.65     51.87 o
  -6   3   6      437.17      455.79     31.50 o
  -5   3   6      571.37      554.51     25.39 o
  -4   3   6      356.40      340.27     15.97 o
  -3   3   6     3603.91     3426.36     96.00 o
  -2   3   6        9.20       12.41      5.33 o
  -1   3   6     3525.04     3950.61     99.78 o
   0   3   6     2457.98     2600.62     58.14 o
   1   3   6     1295.37     1224.89     30.33 o
   2   3   6      488.36      446.04     19.96 o
   3   3   6      366.44      363.58     32.34 o
   4   3   6       70.57       59.40     13.28 o
   5   3   6       74.21       48.07     13.60 o
   6   3   6       11.17       16.52     13.19 o
   7   3   6     2694.22     2630.21     84.75 o
   8   3   6        0.93       10.93     13.70 o
   9   3   6        1.44       16.70     16.22 o
  10   3   6      151.84      150.78     25.65 o
  11   3   6       72.33       70.15     21.72 o
 -10   4   6       51.11       82.34     28.97 o
  -9   4   6       99.72      116.98     29.31 o
  -8   4   6      362.75      329.57     34.54 o
  -7   4   6      598.12      676.36     42.63 o
  -6   4   6      380.85      384.76     32.34 o
  -5   4   6        5.20        1.83     10.89 o
  -4   4   6       32.68       35.58     11.77 o
  -3   4   6      207.04      226.99     17.96 o
  -2   4   6       72.17       67.96     10.60 o
  -1   4   6     1791.52     1851.69     42.00 o
   0   4   6       82.69       54.47     10.35 o
   1   4   6      405.07      383.07     19.83 o
   2   4   6      966.61     1016.78     46.63 o
   3   4   6     4249.23     4576.72    114.20 o
   4   4   6      118.38      136.34     27.97 o
   5   4   6      567.00      534.32     34.59 o
   6   4   6      240.11      292.40     57.68 o
   7   4   6      844.18      815.75     46.30 o
   8   4   6      235.38      213.31     28.73 o
   9   4   6      636.15      615.74     44.80 o
  10   4   6       45.45      105.75     29.35 o
  -9   5   6       15.03       21.85     25.96 o
  -8   5   6       68.56       78.35     28.11 o
  -7   5   6      132.87      166.97     30.21 o
  -6   5   6        0.18        0.00     19.11 o
  -5   5   6      473.01      416.01     68.17 o
  -4   5   6      262.81      260.17     23.00 o
  -3   5   6        5.20       11.31     11.14 o
  -2   5   6      368.22      385.94     45.01 o
  -1   5   6      745.37      827.75     46.04 o
   0   5   6       28.75       18.46     12.29 o
   1   5   6      178.00      157.93     30.59 o
   2   5   6       83.40       67.27     15.84 o
   3   5   6      392.95      489.74     28.34 o
   4   5   6      382.27      332.65     26.70 o
   5   5   6       75.44      119.17     21.00 o
   6   5   6     1029.23      865.25     71.67 o
   7   5   6        3.70        7.67     20.28 o
   8   5   6        1.53        1.66     21.93 o
   9   5   6       30.36       21.24     21.01 o
  -7   6   6        3.35        0.00     27.37 o
  -6   6   6        1.67        0.00     34.09 o
  -5   6   6      245.89      298.91     50.69 o
  -4   6   6      242.69      188.78     44.57 o
  -3   6   6       16.13       40.34     23.17 o
  -2   6   6        9.54        0.00     29.72 o
  -1   6   6      145.26      184.25     31.71 o
   0   6   6        1.27        9.32     24.78 o
   1   6   6        6.77       37.36     29.23 o
   3   6   6        0.79        0.00     18.07 o
   4   6   6       46.04       55.45     21.04 o
   5   6   6      317.52      351.94     31.08 o
   6   6   6       62.04       63.03     33.55 o
  -1   7   6       53.07       56.70     30.24 o
   0   7   6       62.53       99.17     46.76 o
   1   7   6       92.40       76.37     63.80 o
 -11   0   7      152.39      147.70     37.58 o
  -9   0   7     1880.21     2022.60     75.40 o
  -7   0   7     1373.65     1472.67     55.31 o
  -5   0   7     5948.58     6704.05    194.67 o
  -3   0   7     5081.99     5315.62    218.50 o
  -1   0   7     4763.90     4285.71    375.82 o
   1   0   7    25217.50    14502.15    571.59 o
   5   0   7     7093.86     7911.65    186.50 o
   7   0   7      754.75      731.84     35.34 o
   9   0   7     2885.34     3080.40    218.06 o
  11   0   7     1877.35     1888.70    114.49 o
  13   0   7      283.92      189.66     52.44 o
 -13   1   7       19.25        2.62     34.09 o
 -12   1   7      329.46      377.56     51.57 o
 -11   1   7      122.06      106.23     27.53 o
 -10   1   7      307.89      289.82     30.26 o
  -9   1   7      319.21      295.84     21.40 o
  -8   1   7     1745.03     1758.86     54.23 o
  -7   1   7      272.44      224.01     19.13 o
  -6   1   7     1381.46     1343.09     35.14 o
  -5   1   7       77.22      135.29     13.37 o
  -4   1   7      834.07      810.81     33.36 o
  -3   1   7     2178.08     2327.41     54.99 o
  -2   1   7     1591.83     1639.19     81.75 o
  -1   1   7       17.55        6.17      5.32 o
   0   1   7       22.30        9.61      4.79 o
   1   1   7     2844.32     3145.80     77.01 o
   2   1   7    12267.42    14187.68    248.60 o
   3   1   7    14139.96    17119.24    380.23 o
   4   1   7      983.48      957.66     23.24 o
   5   1   7      250.00      201.22     11.37 o
   6   1   7       62.23       62.01      6.71 o
   7   1   7       65.66       43.26     11.54 o
   8   1   7     1583.87     1572.60     51.55 o
   9   1   7      420.16      445.94     27.43 o
  10   1   7       70.55       66.68     25.19 o
  11   1   7       37.37       87.60     19.58 o
  12   1   7        1.42        0.00     57.68 o
 -12   2   7        0.73        0.00     27.09 o
 -11   2   7      645.55      674.89     46.35 o
 -10   2   7        0.92       20.84     19.91 o
  -9   2   7      283.74      290.72     28.97 o
  -8   2   7      636.40      619.55     38.30 o
  -7   2   7     5353.12     5751.90    142.90 o
  -6   2   7       71.24       78.89     11.17 o
  -5   2   7       47.84       36.34      7.84 o
  -4   2   7     2496.89     2600.13     74.43 o
  -3   2   7     5112.36     5389.33    113.25 o
  -2   2   7       16.44       15.39      3.93 o
  -1   2   7     5808.74     5820.94    166.62 o
   0   2   7      432.81      509.09     15.90 o
   1   2   7      471.41      403.35     13.88 o
   2   2   7      749.91      719.63     17.87 o
   3   2   7     9388.42    10534.42    237.80 o
   4   2   7     1327.65     1264.06     40.56 o
   5   2   7      959.64     1046.70     56.11 o
   6   2   7      713.38      670.02     35.35 o
   7   2   7     1523.05     1475.74     50.08 o
   8   2   7      377.57      344.00     24.27 o
   9   2   7     1221.78     1309.17     50.02 o
  10   2   7      190.66      210.54     23.84 o
  11   2   7       20.80       21.94     18.54 o
  12   2   7       58.57       85.34     29.80 o
 -11   3   7      158.86      128.56     29.23 o
 -10   3   7      694.56      758.12     48.81 o
  -9   3   7      169.03      167.38     27.79 o
  -8   3   7      713.90      721.36     43.21 o
  -7   3   7        5.21        0.00     14.68 o
  -6   3   7     1142.26     1180.25     56.94 o
  -5   3   7      371.13      329.77     16.83 o
  -4   3   7     2738.26     2515.49    109.88 o
  -3   3   7        1.89        3.57      6.80 o
  -2   3   7      107.27       84.89      7.62 o
  -1   3   7       69.73       80.20      9.59 o
   0   3   7     1917.39     1961.40     46.21 o
   1   3   7       40.23       50.69      6.40 o
   2   3   7     4489.39     5004.42    118.91 o
   3   3   7        0.80        4.79      8.10 o
   4   3   7     1009.09      969.26     58.56 o
   5   3   7       76.23       84.26     26.66 o
   6   3   7     1813.67     1807.27     94.39 o
   7   3   7        2.08        0.00     12.61 o
   8   3   7       22.28        7.54     13.92 o
   9   3   7        2.63        0.00     15.59 o
  10   3   7      236.37      236.52     26.67 o
  11   3   7        3.87       20.90     19.78 o
 -10   4   7        1.70       14.71     25.60 o
  -9   4   7      100.87      129.40     29.28 o
  -8   4   7      222.27      316.05     53.31 o
  -7   4   7       37.38       32.56     48.07 o
  -6   4   7        3.00        0.00     17.92 o
  -5   4   7      429.28      456.45     30.02 o
  -4   4   7      715.18      757.28     38.84 o
  -3   4   7       50.36       60.91     19.51 o
  -2   4   7      250.27      246.44     20.70 o
  -1   4   7     1510.94     1365.99     44.66 o
   0   4   7        4.44       17.76      9.63 o
   1   4   7      287.05      259.26     20.70 o
   2   4   7      222.97      202.42     16.87 o
   3   4   7      139.11      104.80     14.62 o
   4   4   7      388.88      326.13     22.63 o
   5   4   7      855.01      800.58     60.31 o
   6   4   7      221.32      191.06     50.69 o
   7   4   7       89.97      152.82     39.33 o
   8   4   7      604.53      568.95     41.09 o
   9   4   7       32.61       38.87     23.46 o
  10   4   7       41.53       20.37     24.41 o
  -9   5   7       46.93       39.84     25.83 o
  -8   5   7      358.02      407.82     73.42 o
  -7   5   7       61.36       66.22     25.60 o
  -6   5   7      472.75      453.64     94.39 o
  -5   5   7        4.93        0.85     19.13 o
  -4   5   7      297.42      310.59     24.54 o
  -3   5   7      750.34      667.73     59.43 o
  -2   5   7      929.51     1018.34     51.87 o
  -1   5   7       30.67       54.35     33.21 o
   0   5   7       44.71       86.04     19.91 o
   1   5   7       29.74       22.80     13.21 o
   2   5   7      860.41     1009.87     39.07 o
   3   5   7        9.45        5.75     14.33 o
   4   5   7      267.78      328.45     25.35 o
   5   5   7       16.05        0.00     16.45 o
   6   5   7        4.75        0.00     32.46 o
   7   5   7        6.11        0.00     29.72 o
   8   5   7      480.40      576.83     64.68 o
   9   5   7      294.44      146.83     45.45 o
  -6   6   7      163.21      220.98     34.88 o
  -5   6   7       34.86       17.48     34.09 o
  -4   6   7        0.77       13.98     35.83 o
  -3   6   7      275.68      239.08     32.48 o
  -2   6   7       30.23       55.05     25.20 o
  -1   6   7        2.17       36.50     25.20 o
   0   6   7        2.98       19.63     25.01 o
   1   6   7      949.97      919.44     77.79 o
   2   6   7        7.24        0.00     30.59 o
   3   6   7      502.93      609.98     44.11 o
   4   6   7       73.84       56.05     21.42 o
   5   6   7       37.50       32.89     22.12 o
   6   6   7       53.28       43.34     24.80 o
   0   7   7      192.26      312.86     47.34 o
 -12   0   8      146.41      183.54     42.83 o
 -10   0   8     1444.37     1700.79     98.76 o
  -8   0   8      811.39      852.53     40.77 o
  -6   0   8     7318.57     7774.71    274.87 o
  -4   0   8    19729.46    23361.74    651.37 o
  -2   0   8     1722.97     1569.69     73.42 o
   0   0   8     9336.66     9777.58    228.83 o
   2   0   8     2682.00     2614.57     65.91 o
   4   0   8     5959.92     5744.19    168.39 o
   6   0   8     3450.53     3481.11    159.07 o
   8   0   8     1177.66     1162.67     49.96 o
  10   0   8     1209.10     1228.83     83.90 o
  12   0   8      810.65      788.34     78.66 o
 -12   1   8        8.13        2.62     32.34 o
 -11   1   8      206.68      195.90     28.87 o
 -10   1   8      170.74      179.08     20.85 o
  -9   1   8      275.53      267.89     21.16 o
  -8   1   8      185.88      188.65     17.43 o
  -7   1   8     2091.15     2203.38    101.55 o
  -6   1   8      524.47      495.89     22.71 o
  -5   1   8      179.38      143.72      9.83 o
  -4   1   8      119.20      103.58      9.83 o
  -3   1   8     2224.78     2084.38     96.13 o
  -2   1   8      581.15      586.35     27.17 o
  -1   1   8      769.22      776.84     32.79 o
   0   1   8       59.88       54.43      8.39 o
   1   1   8     4658.06     5032.14    103.54 o
   2   1   8      232.46      238.27      9.98 o
   3   1   8     2321.71     2524.63     49.74 o
   4   1   8       22.57       27.00      5.47 o
   5   1   8      227.60      239.00     15.26 o
   6   1   8     2110.41     2322.48     43.49 o
   7   1   8     3063.84     3088.18     84.54 o
   8   1   8       94.32       88.40     15.65 o
   9   1   8        6.14        3.86     12.39 o
  10   1   8       10.33       19.86     14.78 o
  11   1   8      133.46      160.37     23.59 o
  12   1   8       21.23       23.93     24.70 o
 -12   2   8      374.05      359.19     38.80 o
 -11   2   8       39.61       34.39     22.84 o
 -10   2   8       24.07       26.74     31.90 o
  -9   2   8      283.54      242.36     35.83 o
  -8   2   8      977.91      979.39     48.20 o
  -7   2   8       26.18       21.02     11.15 o
  -6   2   8     1571.76     1527.01     41.37 o
  -5   2   8      389.92      357.55     16.96 o
  -4   2   8    11558.98    12518.50    364.70 o
  -3   2   8     1731.88     1705.03     41.71 o
  -2   2   8     6198.79     6185.79    192.07 o
  -1   2   8     1427.07     1554.47     50.97 o
   0   2   8     4119.74     4637.02     96.56 o
   1   2   8      209.31      192.83     10.88 o
   2   2   8     5691.26     5919.72    107.14 o
   3   2   8     4022.08     4417.01     82.02 o
   4   2   8     2515.51     2623.34     54.19 o
   5   2   8       10.53        9.52      9.25 o
   6   2   8     1388.76     1465.68     48.62 o
   7   2   8      548.22      533.44     28.31 o
   8   2   8      837.84      854.47     37.80 o
   9   2   8       94.55       90.78     18.20 o
  10   2   8      471.65      447.87     31.49 o
  11   2   8       85.67       83.13     21.93 o
  12   2   8      690.62      537.23    204.83 o
 -11   3   8      293.16      295.89     87.40 o
 -10   3   8      100.19       44.18     24.36 o
  -9   3   8      794.54      784.57     48.81 o
  -8   3   8      305.49      303.79     36.71 o
  -7   3   8      208.00      165.74     52.88 o
  -6   3   8      848.94      844.23     35.45 o
  -5   3   8     6302.61     6712.95    142.69 o
  -4   3   8       59.34       40.40      8.87 o
  -3   3   8     1992.65     2077.19     61.69 o
  -2   3   8      619.57      625.03     18.84 o
  -1   3   8     5814.59     5923.11    213.81 o
   0   3   8      806.57      845.44     24.59 o
   1   3   8     3944.53     4071.94     87.46 o
   2   3   8      226.17      232.38     13.33 o
   3   3   8      115.76      106.69     12.18 o
   4   3   8      122.48      112.69     13.45 o
   5   3   8     2843.02     2635.09    126.73 o
   6   3   8       32.51        7.87     13.43 o
   7   3   8       21.93       21.99     13.93 o
   8   3   8        0.74        9.95     14.13 o
   9   3   8      525.63      501.31     32.88 o
  10   3   8       35.08       20.58     18.24 o
  11   3   8      188.43      194.34     26.86 o
 -10   4   8      274.69      252.34     37.39 o
  -9   4   8       16.72       52.14     26.66 o
  -8   4   8      165.64      217.00     31.79 o
  -7   4   8      108.14       71.98     22.15 o
  -6   4   8      202.07      212.84     27.17 o
  -5   4   8      332.63      260.76     24.38 o
  -4   4   8      384.24      370.61     26.98 o
  -3   4   8       12.27       15.65     11.08 o
  -2   4   8      181.22      155.00     13.80 o
  -1   4   8        8.50        0.00      8.97 o
   0   4   8      814.28      847.59     33.62 o
   1   4   8      504.41      472.20     23.92 o
   2   4   8        0.33        0.00      9.50 o
   3   4   8     1036.34     1101.21     38.75 o
   4   4   8       23.38        8.81     12.27 o
   5   4   8      131.78       86.12     16.16 o
   6   4   8      429.78      531.39     51.57 o
   7   4   8       48.11       33.05     18.22 o
   8   4   8       53.77       56.25     23.17 o
   9   4   8      297.61      326.61     47.63 o
  10   4   8      143.95      204.14     41.95 o
  -9   5   8      191.14       41.03     41.08 o
  -8   5   8      143.04      189.41     35.08 o
  -7   5   8      180.08      216.97     62.05 o
  -6   5   8       63.06       67.45     31.03 o
  -5   5   8       32.33       24.26     23.12 o
  -4   5   8       32.88       42.00     16.79 o
  -3   5   8     1859.03     2107.20    119.74 o
  -2   5   8      960.35     1026.42     52.51 o
  -1   5   8      169.28      249.39     29.81 o
   0   5   8       28.19       25.50     17.48 o
   1   5   8      382.91      386.41     43.70 o
   2   5   8      149.40      160.51     19.41 o
   3   5   8     1588.70     1849.65     85.22 o
   4   5   8        6.15       28.71     15.77 o
   5   5   8       82.96      131.53     21.53 o
   6   5   8       55.34       57.53     19.93 o
   7   5   8      624.01      702.50     55.46 o
   8   5   8       97.58      152.79     25.20 o
  -6   6   8       89.81      108.18     30.26 o
  -5   6   8       43.67       23.60     34.96 o
  -4   6   8       68.11       68.17     39.33 o
  -3   6   8       57.37       39.05     31.03 o
  -2   6   8        3.70        1.49     23.90 o
  -1   6   8       40.60       57.94     26.60 o
   0   6   8      229.40      254.68    112.31 o
   1   6   8       47.02       24.47     34.09 o
   2   6   8      274.61      279.84     34.88 o
   3   6   8      203.79      234.39     34.61 o
   4   6   8      112.61      119.28     23.25 o
   5   6   8       94.18      110.76     25.29 o
   6   6   8       36.35       59.20     24.08 o
 -11   0   9     1532.64     1429.85     91.77 o
  -9   0   9     1640.32     1508.51     86.53 o
  -7   0   9     5806.49     6454.18    223.74 o
  -5   0   9     3185.22     3347.35    103.18 o
  -3   0   9    11443.84    12086.92    782.66 o
  -1   0   9    25034.83    24595.19    721.04 o
   1   0   9     2900.81     3130.47     78.83 o
   3   0   9     1595.82     1526.75     52.22 o
   5   0   9     7427.27     3430.32    100.37 o
   7   0   9     1637.86     1563.33     46.07 o
   9   0   9     4549.17     4730.05    219.37 o
  11   0   9      297.33      365.33     54.19 o
 -12   1   9        3.56        0.00     33.21 o
 -11   1   9      338.62      343.48     49.82 o
 -10   1   9       33.17       18.72     15.30 o
  -9   1   9      523.66      510.92     28.47 o
  -8   1   9      278.95      276.51     27.48 o
  -7   1   9      198.39      165.33     15.23 o
  -6   1   9       78.75       37.78     15.20 o
  -5   1   9      354.19      321.72     14.70 o
  -4   1   9     1998.06     1898.67     44.67 o
  -3   1   9       62.27       27.15      5.76 o
  -2   1   9       69.47       75.22      9.42 o
  -1   1   9     1449.60     1497.96     65.49 o
   0   1   9      246.90      257.78     12.58 o
   1   1   9       44.76       54.58      6.04 o
   2   1   9     1233.56     1274.86     28.74 o
   3   1   9     9113.94    10553.44    186.76 o
   4   1   9     1955.46     2195.78     41.23 o
   5   1   9     1020.26     1000.44     22.87 o
   6   1   9      760.20      777.57     20.15 o
   7   1   9      779.09      733.61     31.27 o
   8   1   9       38.71       36.56     13.80 o
   9   1   9        1.37       16.04     13.31 o
  10   1   9      410.67      376.96     27.71 o
  11   1   9       13.48       21.63     17.41 o
  12   1   9      228.20      210.83     34.61 o
 -12   2   9       62.29       48.46     26.49 o
 -11   2   9      129.89      114.49     27.73 o
 -10   2   9      267.19      275.98     31.71 o
  -9   2   9     1309.36     1331.63     60.87 o
  -8   2   9       67.96       88.26     15.38 o
  -7   2   9       13.69       19.39      9.52 o
  -6   2   9     1179.09     1197.60     35.31 o
  -5   2   9     2403.18     2403.05     58.05 o
  -4   2   9      249.95      258.49     21.82 o
  -3   2   9     1495.73     1386.15     39.61 o
  -2   2   9        8.87       19.80      7.54 o
  -1   2   9      298.59      383.04     15.53 o
   0   2   9     2855.41     3142.02    128.42 o
   1   2   9     7971.91     8760.31    177.88 o
   2   2   9      235.55      228.58     11.98 o
   3   2   9     1042.05     1056.16     24.98 o
   4   2   9       54.45       57.28     11.14 o
   5   2   9     1190.44     1229.78     31.40 o
   6   2   9      441.94      448.26     24.53 o
   7   2   9     1428.24     1391.99     41.01 o
   8   2   9       21.69        0.00     15.31 o
   9   2   9       68.01       62.94     17.23 o
  10   2   9        0.13        0.00     16.16 o
  11   2   9      886.72      977.18     47.17 o
  12   2   9      142.68       94.65     55.56 o
 -11   3   9        0.01        0.00     23.74 o
 -10   3   9      165.83      181.19     31.50 o
  -9   3   9        9.05        0.53     20.28 o
  -8   3   9      369.80      365.52     48.94 o
  -7   3   9      242.50      247.98     28.11 o
  -6   3   9     5932.47     6434.59    192.55 o
  -5   3   9       24.00       22.84     10.04 o
  -4   3   9       46.80       57.74     10.85 o
  -3   3   9      313.22      343.95     22.44 o
  -2   3   9     1846.71     1883.71     47.50 o
  -1   3   9        3.98        0.00      5.79 o
   0   3   9      501.75      398.05     16.53 o
   1   3   9      367.94      316.38     17.78 o
   2   3   9     1235.95     1158.99     31.88 o
   3   3   9       30.21       27.92      8.41 o
   4   3   9     7210.39     7830.40    160.78 o
   5   3   9      116.04      133.45     15.47 o
   6   3   9      188.56      181.00     18.48 o
   7   3   9       37.91       40.03     14.55 o
   8   3   9     1127.74     1096.22     60.30 o
   9   3   9      578.84      551.33     34.68 o
  10   3   9     1846.00     1828.34     66.36 o
  11   3   9        5.22       17.81     19.47 o
 -10   4   9      177.27      142.49     81.72 o
  -9   4   9      198.31      245.53     34.59 o
  -8   4   9      151.64      140.21     35.83 o
  -7   4   9        3.44       21.74     19.13 o
  -6   4   9      781.61      657.79     41.71 o
  -5   4   9       12.65       26.47     14.77 o
  -4   4   9      131.03      111.92     15.97 o
  -3   4   9      109.51      112.26     13.87 o
  -2   4   9      117.29       80.93     13.37 o
  -1   4   9     1825.84     1895.11    102.31 o
   0   4   9      424.06      437.39     65.11 o
   1   4   9       14.32       13.29     13.23 o
   2   4   9      390.39      381.47     18.96 o
   3   4   9     1085.25     1242.68     37.45 o
   4   4   9       34.91       49.51     13.72 o
   5   4   9      309.27      255.09     21.99 o
   6   4   9       23.07       24.32     15.97 o
   7   4   9      264.57      236.35     23.75 o
   8   4   9      448.40      493.74     36.65 o
   9   4   9       70.78       58.56     34.09 o
  10   4   9        4.00       40.20     35.83 o
  -9   5   9       27.55       12.99     19.06 o
  -8   5   9      428.84      449.33     58.12 o
  -7   5   9       14.30       41.00     25.25 o
  -6   5   9       19.88       23.17     22.72 o
  -5   5   9       66.08       40.20     21.63 o
  -4   5   9      920.99     1001.03     60.02 o
  -3   5   9      200.19      172.04     26.49 o
  -2   5   9       20.36       50.44     20.98 o
  -1   5   9       11.03       23.98     21.66 o
   0   5   9      819.25      821.75     82.16 o
   1   5   9        1.32       10.05     18.54 o
   2   5   9      225.04      244.30     28.35 o
   3   5   9      319.03      355.69     22.56 o
   4   5   9      182.28      163.45     32.34 o
   5   5   9        3.25       33.67     17.56 o
   6   5   9     1171.50     1229.29     64.99 o
   7   5   9        9.43       15.36     18.84 o
   8   5   9        4.94       13.44     21.03 o
  -6   6   9        1.28        0.00     25.96 o
  -5   6   9       19.57        0.00     34.09 o
  -4   6   9      119.40      121.48     46.32 o
  -3   6   9       48.62       56.05     26.67 o
  -2   6   9        9.58       15.42     24.41 o
  -1   6   9      265.34      328.44     40.57 o
   0   6   9      150.08      223.50    152.51 o
   1   6   9      109.48      111.87     41.08 o
   2   6   9        5.56        4.76     26.04 o
   3   6   9       38.59       27.69     26.88 o
   4   6   9       72.75       87.33     23.46 o
   5   6   9       62.14       37.63     19.59 o
   6   6   9        0.91        0.00     21.45 o
 -12   0  10      466.82      482.44     58.56 o
 -10   0  10      347.22      372.32     45.45 o
  -8   0  10     1303.74     1324.97     79.53 o
  -6   0  10     1631.08     1501.19    100.51 o
  -4   0  10       63.30      110.31     19.23 o
  -2   0  10    16138.71    17720.19    701.82 o
   0   0  10      753.94      794.19     26.55 o
   2   0  10    10607.90    10510.07    582.91 o
   4   0  10    25354.61    29967.60    846.00 o
   6   0  10     2225.10     2072.74     86.40 o
   8   0  10     2139.45     2040.89     58.10 o
  10   0  10       23.95       38.46     28.84 o
  12   0  10      247.89      239.47     52.44 o
 -12   1  10      308.59      388.05     55.94 o
 -11   1  10        8.48        0.00     27.97 o
 -10   1  10      145.18      200.72     27.17 o
  -9   1  10      328.49      321.04     29.35 o
  -8   1  10      809.82      862.63     61.18 o
  -7   1  10     1327.82     1194.75     72.54 o
  -6   1  10     1664.30     1638.43     60.53 o
  -5   1  10     1011.65      934.64     33.57 o
  -4   1  10     3348.36     3627.63     93.51 o
  -3   1  10      533.97      629.93     31.46 o
  -2   1  10     4486.60     4871.87    227.58 o
  -1   1  10      699.10      658.75     25.69 o
   0   1  10     5937.74     5839.79    120.18 o
   1   1  10      203.85      247.84     14.25 o
   2   1  10     4279.73     4481.99     85.22 o
   3   1  10      994.53     1057.85     29.21 o
   4   1  10     3256.88     3612.48     63.82 o
   5   1  10     1452.33     1429.06     30.21 o
   6   1  10      390.15      419.14     14.94 o
   7   1  10      953.54      956.95     40.14 o
   8   1  10       90.50       70.04     13.27 o
   9   1  10       12.84       16.48     17.17 o
  10   1  10      625.88      798.93     63.80 o
  11   1  10       84.82       93.18     31.90 o
  12   1  10      207.17      190.59     60.74 o
 -12   2  10       15.28        0.00     30.59 o
 -11   2  10      358.90      389.10     39.77 o
 -10   2  10      599.07      648.43     44.65 o
  -9   2  10       20.29        0.00     17.61 o
  -8   2  10      360.73      373.61     29.97 o
  -7   2  10     1268.14     1188.95     37.63 o
  -6   2  10       11.87       12.74      9.16 o
  -5   2  10     1222.13     1211.22     35.44 o
  -4   2  10     2636.30     2325.45     55.97 o
  -3   2  10     5382.83     5472.66    298.85 o
  -2   2  10      373.34      397.35     20.47 o
  -1   2  10      674.86      685.02     22.96 o
   0   2  10     4004.40     4329.72    143.18 o
   1   2  10      361.42      348.75     14.20 o
   2   2  10      445.35      396.88     15.59 o
   3   2  10     6075.43     6866.58    124.81 o
   4   2  10     3736.51     4184.23     81.71 o
   5   2  10      759.52      653.75     21.56 o
   6   2  10      294.10      295.71     15.68 o
   7   2  10       13.26        5.01      9.54 o
   8   2  10        5.40        0.00     16.03 o
   9   2  10      170.56      110.89     25.25 o
  10   2  10      506.06      483.44     71.67 o
  11   2  10       35.84        0.00     24.26 o
  12   2  10        2.01        4.83     14.58 o
 -11   3  10       80.27       79.57     31.90 o
 -10   3  10       53.65       50.18     40.64 o
  -9   3  10       84.27      108.72     43.26 o
  -8   3  10       79.66       70.79     22.22 o
  -7   3  10        6.96       10.41     17.48 o
  -6   3  10     2478.03     2315.66     70.53 o
  -5   3  10        5.20       15.91     17.53 o
  -4   3  10        5.16        0.00      8.33 o
  -3   3  10     2572.15     2472.18     59.84 o
  -2   3  10      866.58      767.17     34.65 o
  -1   3  10     1795.18     1689.98     87.83 o
   0   3  10       62.53       59.49      9.59 o
   1   3  10     1038.04     1035.77     28.80 o
   2   3  10       79.21       73.69     10.89 o
   3   3  10     2344.88     2162.18     52.23 o
   4   3  10     1061.61     1121.64     33.64 o
   5   3  10      680.29      628.26     24.91 o
   6   3  10      376.07      374.44     20.48 o
   7   3  10     1461.24     1460.15     44.89 o
   8   3  10      590.50      648.24     30.18 o
   9   3  10      876.80      790.17     51.65 o
  10   3  10      319.79      356.80     39.48 o
  11   3  10       54.68       71.89     21.16 o
 -10   4  10       56.38       36.63     28.35 o
  -9   4  10      315.69      335.46     51.13 o
  -8   4  10      156.01      191.94     30.55 o
  -7   4  10      177.89      164.31     27.50 o
  -6   4  10      380.30      374.14     42.83 o
  -5   4  10      371.60      352.11     28.82 o
  -4   4  10        5.20        0.00     11.58 o
  -3   4  10     2322.17     2363.96     66.73 o
  -2   4  10     1701.19     1714.07     62.07 o
  -1   4  10       67.06       91.04     13.92 o
   0   4  10     1113.80     1108.17    112.31 o
   1   4  10      404.83      432.33     23.25 o
   2   4  10        2.24        0.00     10.78 o
   3   4  10      355.47      360.20     20.08 o
   4   4  10        4.11        0.00     10.92 o
   5   4  10       84.39       85.41     17.79 o
   6   4  10       55.24       43.15     14.17 o
   7   4  10        3.75        0.00     13.30 o
   8   4  10       77.28       96.14     25.99 o
   9   4  10        3.97       23.36     25.60 o
  10   4  10      125.85       46.41     23.92 o
  -8   5  10        5.44       12.77     26.22 o
  -7   5  10        9.40       33.19     24.01 o
  -6   5  10      192.93      154.82     29.03 o
  -5   5  10      380.34      497.20     46.17 o
  -4   5  10       15.22       21.72     15.15 o
  -3   5  10       56.65      113.53     24.35 o
  -2   5  10      658.20      675.31     53.31 o
  -1   5  10      267.05      301.33     48.16 o
   0   5  10      862.80      726.76     70.79 o
   1   5  10      159.94      218.78     45.45 o
   2   5  10        9.26       10.32     18.89 o
   3   5  10       19.81       16.19     16.04 o
   4   5  10       51.85       45.63     15.76 o
   5   5  10      642.26      672.47     31.70 o
   6   5  10      608.34      564.38     30.62 o
   7   5  10       79.30       78.43     20.23 o
   8   5  10       22.85       25.49     19.29 o
  -6   6  10        4.14       23.60     34.96 o
  -5   6  10       80.00       34.09     39.33 o
  -4   6  10        5.74        5.20     24.01 o
  -3   6  10       32.37       48.67     30.15 o
  -2   6  10       83.86      119.24     49.82 o
  -1   6  10      264.04      291.32     54.62 o
   0   6  10      119.27      152.27     45.01 o
   1   6  10        1.02        6.99     29.72 o
   2   6  10       67.78       56.08     27.00 o
   3   6  10      448.16      508.68     52.88 o
   4   6  10      327.19      250.47     40.20 o
   5   6  10       42.38       24.11     23.49 o
   6   6  10        4.10        4.56     19.41 o
 -11   0  11        8.72       12.24     33.21 o
  -9   0  11       24.89       20.10     25.35 o
  -7   0  11       22.12       32.36     13.22 o
  -5   0  11      347.52      395.16     23.27 o
  -3   0  11     2440.60     2281.50     71.84 o
  -1   0  11      266.88      221.99     37.58 o
   1   0  11     3788.57     4067.27    102.05 o
   3   0  11      354.58      307.57     16.08 o
   5   0  11       10.80       14.00      6.23 o
   7   0  11     3028.37     3453.17     88.31 o
   9   0  11       88.29      124.98     34.09 o
  11   0  11      267.15      277.06     50.69 o
 -12   1  11       12.06       42.83     38.46 o
 -11   1  11      460.98      417.77     55.94 o
 -10   1  11       70.20       57.36     34.96 o
  -9   1  11      854.75     1001.71     50.36 o
  -8   1  11      749.74      687.69     70.28 o
  -7   1  11     1349.51     1336.73     64.59 o
  -6   1  11     1246.46     1127.97     38.17 o
  -5   1  11     5800.12     5996.11    127.80 o
  -4   1  11       53.61       43.98      8.38 o
  -3   1  11     9140.09     6672.97   2624.25 o
  -2   1  11        2.64       12.96      7.95 o
  -1   1  11     3935.39     3973.99    126.70 o
   0   1  11     3483.56     3690.46     79.09 o
   1   1  11     2653.38     2583.20     66.21 o
   2   1  11       87.20       79.55      7.57 o
   3   1  11     2183.25     2145.79     68.30 o
   4   1  11    11649.60    13005.16    211.21 o
   5   1  11     1304.92     1251.55     34.20 o
   6   1  11       13.60        7.18      6.68 o
   7   1  11     2965.67     3129.21     72.98 o
   8   1  11       15.23        0.00     10.71 o
   9   1  11      642.63      617.27     27.11 o
  10   1  11      510.51      478.26     31.36 o
  11   1  11      634.12      734.01     65.11 o
  12   1  11        3.46       14.23     25.60 o
 -12   2  11      196.72      197.52     51.57 o
 -11   2  11      423.23      499.55     42.33 o
 -10   2  11      739.35      762.60     48.01 o
  -9   2  11        2.00        0.00     17.54 o
  -8   2  11      910.35      883.52     36.90 o
  -7   2  11     1242.52     1273.35     48.80 o
  -6   2  11     1524.31     1542.46     42.83 o
  -5   2  11     2138.31     2209.16     55.55 o
  -4   2  11      809.12      849.83     28.80 o
  -3   2  11       23.61       12.28      7.64 o
  -2   2  11      681.34      632.11     35.07 o
  -1   2  11     6075.34     5705.63    367.46 o
   0   2  11     2129.23     2216.00     91.21 o
   1   2  11      222.01      266.33     12.53 o
   2   2  11     5396.67     6138.55    128.03 o
   3   2  11       88.82       86.46      9.22 o
   4   2  11      119.14      101.36     10.25 o
   5   2  11     1320.69     1355.76     34.20 o
   6   2  11      121.05       92.70     11.24 o
   7   2  11      207.55      168.24     13.91 o
   8   2  11      691.94      648.06     28.45 o
   9   2  11      440.89      456.50     26.17 o
  10   2  11       89.96       60.65     16.96 o
  11   2  11       68.64       53.46     24.47 o
 -11   3  11      124.38      124.29     30.99 o
 -10   3  11       84.27       61.34     26.88 o
  -9   3  11       43.68       40.43     24.01 o
  -8   3  11      264.04      360.47     58.12 o
  -7   3  11       28.20       34.14     18.42 o
  -6   3  11      153.75      178.99     22.45 o
  -5   3  11      496.24      472.33     22.24 o
  -4   3  11       32.44       55.04     10.74 o
  -3   3  11      826.98      798.88     27.07 o
  -2   3  11       87.80      110.44     13.50 o
  -1   3  11      580.79      528.53     24.23 o
   0   3  11      168.59      140.87     21.19 o
   1   3  11     1276.44     1252.50     33.38 o
   2   3  11     3255.60     3262.23     89.49 o
   3   3  11     1456.32     1516.34     57.65 o
   4   3  11      197.57      190.77     14.53 o
   5   3  11      132.13      128.04     14.04 o
   6   3  11     1140.94     1046.98     34.50 o
   7   3  11      730.00      793.82     30.53 o
   8   3  11      124.19       99.02     17.07 o
   9   3  11       40.73       59.23     16.82 o
  10   3  11       15.53       28.97     19.30 o
  11   3  11      175.54      222.36     25.68 o
 -10   4  11      337.07       89.34    149.02 o
  -9   4  11      205.75      181.51     37.14 o
  -8   4  11      571.58      682.57     47.89 o
  -7   4  11       19.03        0.00     19.78 o
  -6   4  11      124.21      137.67     25.78 o
  -5   4  11      138.50      146.72     19.12 o
  -4   4  11     1048.08     1055.48     47.45 o
  -3   4  11      117.14      130.29     14.94 o
  -2   4  11      954.59     1015.56     42.13 o
  -1   4  11      942.69      951.69     36.56 o
   0   4  11     2196.91     2225.35    217.19 o
   1   4  11       79.28       45.25     17.48 o
   2   4  11      847.99      793.96     49.15 o
   3   4  11       40.77       24.68     14.88 o
   4   4  11      306.66      303.98     19.34 o
   5   4  11        3.30        6.25     14.00 o
   6   4  11      953.50     1020.53     36.51 o
   7   4  11        0.83       17.42     14.25 o
   8   4  11       76.50       81.08     17.64 o
   9   4  11      201.26      166.04     25.16 o
  10   4  11      136.08       39.47     41.85 o
  -8   5  11       36.37       17.81     34.09 o
  -7   5  11       87.86       21.31     35.40 o
  -6   5  11      489.26      618.94     45.73 o
  -5   5  11       40.12       26.59     23.60 o
  -4   5  11       78.01       66.61     17.87 o
  -3   5  11      210.36      143.42     26.24 o
  -2   5  11      185.37      184.17     28.77 o
  -1   5  11      381.39      440.50     76.63 o
   0   5  11      350.85      304.49     29.31 o
   1   5  11      157.01      168.96     25.51 o
   2   5  11        5.53        9.45     19.75 o
   3   5  11      155.76      195.78     28.73 o
   4   5  11      157.44      151.99     18.66 o
   5   5  11        5.66        2.74     15.51 o
   6   5  11       25.96       47.49     18.51 o
   7   5  11       35.44        3.23     17.09 o
   8   5  11        5.48        0.00     17.11 o
  -5   6  11       22.91        0.00     34.09 o
  -4   6  11        1.31       14.79     24.72 o
  -3   6  11      141.94      196.84     34.83 o
  -2   6  11      293.73      314.18     40.50 o
  -1   6  11        4.79        0.00     26.15 o
   0   6  11       63.19       53.00     33.22 o
   1   6  11      146.54      104.01     41.08 o
   2   6  11      153.73      197.34     33.02 o
   3   6  11      102.27      112.76     31.50 o
   4   6  11      219.14      351.00     41.68 o
   5   6  11       39.20       56.38     31.45 o
 -12   0  12      435.71      485.07     58.56 o
 -10   0  12       41.29       34.96     31.46 o
  -8   0  12      302.65      260.45     38.46 o
  -6   0  12       48.09       67.18     16.61 o
  -4   0  12      887.71      878.71     47.20 o
  -2   0  12      926.57      858.26     51.57 o
   0   0  12        7.43        2.49     10.18 o
   2   0  12        2.25        1.26      4.76 o
   4   0  12      467.32      441.58     27.17 o
   6   0  12        4.73        0.87     10.92 o
   8   0  12       98.82       95.61     15.37 o
  10   0  12      266.71      328.62     52.44 o
  12   0  12      208.81       62.05     41.95 o
 -12   1  12      302.64      274.43     52.44 o
 -11   1  12        8.12       10.49     33.21 o
 -10   1  12      839.21      870.86     49.72 o
  -9   1  12      197.21      222.40     28.40 o
  -8   1  12     2558.21     2721.80     95.33 o
  -7   1  12      127.17      111.23     15.88 o
  -6   1  12     2575.06     2695.23     73.98 o
  -5   1  12      561.35      583.98     22.57 o
  -4   1  12     4491.11     4441.71    106.47 o
  -3   1  12      140.54      133.17     13.62 o
  -2   1  12     8919.03     9608.24    228.94 o
  -1   1  12      575.88      554.15     23.72 o
   0   1  12     6977.88     6982.20    144.25 o
   1   1  12     2073.33     2144.88     57.24 o
   2   1  12     7866.06     8415.77    154.72 o
   3   1  12      715.64      761.39     21.80 o
   4   1  12     3470.42     3749.64     74.61 o
   5   1  12        0.42        7.21      6.33 o
   6   1  12     2767.65     3035.20     62.87 o
   7   1  12       75.72       60.23     12.44 o
   8   1  12      458.27      466.44     30.95 o
   9   1  12      374.37      342.43     23.97 o
  10   1  12     1091.29     1178.66     40.33 o
  11   1  12        0.58        0.00     21.62 o
  12   1  12      227.83       33.80     32.34 o
 -12   2  12       28.43       62.05     42.83 o
 -11   2  12      190.33      215.88     50.69 o
 -10   2  12       35.75       57.52     24.15 o
  -9   2  12       77.69       56.48     48.94 o
  -8   2  12       56.03       52.59     16.86 o
  -7   2  12      653.90      606.93     26.07 o
  -6   2  12      344.62      331.41     18.85 o
  -5   2  12     1486.57     1506.16     42.55 o
  -4   2  12      153.15      148.70     19.17 o
  -3   2  12     4667.45     4951.10    147.72 o
  -2   2  12     1614.93     1739.74     51.27 o
  -1   2  12     1231.66     1276.20     40.17 o
   0   2  12       13.28       12.51      5.73 o
   1   2  12      576.13      544.19     21.79 o
   2   2  12       37.84       36.88      7.77 o
   3   2  12     1085.93     1048.16     35.76 o
   4   2  12        9.37        2.90      7.36 o
   5   2  12      965.73      890.71     26.64 o
   6   2  12       33.11       34.78      9.69 o
   7   2  12       18.15        9.24     11.12 o
   8   2  12       20.27       18.95     13.75 o
   9   2  12      108.82      107.99     20.44 o
  10   2  12      344.16      332.73     30.73 o
  11   2  12      365.55      360.80     27.13 o
 -11   3  12      142.84      196.57     35.70 o
 -10   3  12       33.92       26.47     25.51 o
  -9   3  12       64.32       89.47     30.15 o
  -8   3  12       67.58       92.06     25.34 o
  -7   3  12      565.49      658.11     42.64 o
  -6   3  12      312.58      283.01     31.66 o
  -5   3  12     1883.92     1841.98     58.66 o
  -4   3  12      707.70      684.49     26.74 o
  -3   3  12      663.98      609.31     24.24 o
  -2   3  12      786.04      693.70     29.08 o
  -1   3  12       55.11       44.67     11.03 o
   0   3  12       56.08       45.56     10.37 o
   1   3  12      206.19      168.18     13.86 o
   2   3  12     1167.08     1206.37     42.29 o
   3   3  12      103.44       91.56     13.63 o
   4   3  12     1283.64     1392.37     52.60 o
   5   3  12      918.57      837.54     43.34 o
   6   3  12       15.01       32.01     11.82 o
   7   3  12       58.80       61.61     14.12 o
   8   3  12       43.24       49.61     16.04 o
   9   3  12       57.12       68.04     17.33 o
  10   3  12       34.81       72.99     19.04 o
  11   3  12        3.72        3.53     19.04 o
 -10   4  12      177.13       68.57     95.27 o
  -9   4  12       50.82       81.65     28.87 o
  -8   4  12       49.92       66.11     27.11 o
  -7   4  12      415.55      401.74     37.70 o
  -6   4  12       19.24       37.62     16.48 o
  -5   4  12     1767.42     1800.18    108.92 o
  -4   4  12      160.73      149.11     18.62 o
  -3   4  12     1432.71     1561.00     49.32 o
  -2   4  12       35.77       48.77     12.77 o
  -1   4  12     1412.84     1381.52     93.52 o
   0   4  12        0.03       12.97     13.55 o
   1   4  12     1119.14     1053.80     67.73 o
   2   4  12       47.20       40.20     17.92 o
   3   4  12      610.00      648.98     45.41 o
   4   4  12      504.66      523.33     35.63 o
   5   4  12     4414.43     4926.34    110.46 o
   6   4  12        1.73        0.00     13.00 o
   7   4  12      152.78      141.49     18.34 o
   8   4  12      105.41       94.02     22.83 o
   9   4  12      288.03      304.68     29.29 o
  -8   5  12       73.07      105.20     46.32 o
  -7   5  12       32.80       65.12     26.88 o
  -6   5  12       40.52       38.31     41.08 o
  -5   5  12       10.00        5.32     16.28 o
  -4   5  12      134.99      123.68     20.86 o
  -3   5  12        0.08        0.00     22.29 o
  -2   5  12       12.06       20.81     21.66 o
  -1   5  12      268.70      279.25     29.64 o
   0   5  12      216.51      223.14     27.00 o
   1   5  12      457.48      422.27     34.72 o
   2   5  12       40.91        8.00     24.47 o
   3   5  12      165.09      138.63     27.45 o
   4   5  12       53.08       20.61     55.94 o
   5   5  12       51.36       66.45     17.13 o
   6   5  12      108.45       68.92     18.84 o
   7   5  12       54.86       48.86     18.53 o
   8   5  12       14.11       29.45     19.27 o
  -5   6  12       11.61       13.98     36.71 o
  -4   6  12       27.87        5.17     26.52 o
  -3   6  12      278.64      359.46     42.50 o
  -2   6  12       35.65       63.05     30.66 o
  -1   6  12       40.32       13.47     29.91 o
   0   6  12       35.73       67.06     69.05 o
   1   6  12      212.33      242.10     48.07 o
   2   6  12        0.88       15.02     25.64 o
   3   6  12       25.55       13.28     27.63 o
   4   6  12      167.55      110.41     33.36 o
   5   6  12       12.15        0.00     27.45 o
 -11   0  13       98.90      193.15     45.45 o
  -9   0  13        9.58       20.98     27.97 o
  -7   0  13      551.68      498.18     47.20 o
  -5   0  13      711.27      718.34     41.95 o
  -3   0  13     4467.82     4992.40    148.22 o
  -1   0  13       34.31       37.69     19.66 o
   1   0  13       91.09       46.55      9.63 o
   3   0  13     3172.71     3069.00     80.71 o
   5   0  13       40.33       23.71      9.45 o
   7   0  13      660.57      680.89     37.70 o
   9   0  13       97.78      126.73     36.71 o
  11   0  13       61.66       42.83     38.46 o
 -12   1  13       26.85        0.00     32.34 o
 -11   1  13      474.80      491.18     60.31 o
 -10   1  13      653.25      648.99     43.83 o
  -9   1  13     1594.27     1634.22     92.21 o
  -8   1  13      261.04      280.58     22.42 o
  -7   1  13     1862.23     1827.88     56.84 o
  -6   1  13      384.17      355.02     21.75 o
  -5   1  13     3377.12     3581.71     82.08 o
  -4   1  13      273.10      274.23     15.86 o
  -3   1  13      885.69      756.17     41.50 o
  -2   1  13      769.79      805.70     36.02 o
  -1   1  13     4212.07     4373.00    111.33 o
   0   1  13     1144.00     1107.01     30.33 o
   1   1  13     1368.35     1331.89     39.97 o
   2   1  13      544.31      546.02     21.04 o
   3   1  13     4334.55     4782.04     92.54 o
   4   1  13     2999.70     3264.82     66.85 o
   5   1  13     6596.63     7541.03    142.05 o
   6   1  13      229.19      216.61     13.79 o
   7   1  13     2472.15     2624.72     64.63 o
   8   1  13       10.91        0.00     10.98 o
   9   1  13      667.54      676.17     30.14 o
  10   1  13      125.94      110.56     17.75 o
  11   1  13      245.83      235.50     35.27 o
  12   1  13        8.12        0.00     13.12 o
 -11   2  13      205.71      253.46     52.44 o
 -10   2  13      273.60      324.25     52.44 o
  -9   2  13      367.33      387.03     35.70 o
  -8   2  13     1367.88     1401.85     50.26 o
  -7   2  13        2.73        0.00     11.73 o
  -6   2  13        8.98        1.13      9.72 o
  -5   2  13     3622.42     3723.75     86.42 o
  -4   2  13     1698.46     1732.73     46.80 o
  -3   2  13      483.22      507.24     21.68 o
  -2   2  13      977.20     1014.27     35.98 o
  -1   2  13     1071.09     1092.21     36.99 o
   0   2  13     2826.24     3015.04     67.43 o
   1   2  13     1757.73     1827.38     49.74 o
   2   2  13      421.32      391.93     16.91 o
   3   2  13        4.33        0.00      7.19 o
   4   2  13      978.92      997.30     32.10 o
   5   2  13     3523.72     3805.80     77.20 o
   6   2  13      790.18      761.02     25.60 o
   7   2  13       91.02       67.26     14.66 o
   8   2  13     1597.13     1502.16     45.87 o
   9   2  13      545.41      548.96     28.37 o
  10   2  13      356.18      304.66     24.25 o
  11   2  13       44.56       58.64     19.29 o
 -11   3  13       36.92       89.15     45.88 o
 -10   3  13        6.00       30.17     26.75 o
  -9   3  13      380.93      455.87     41.09 o
  -8   3  13     1055.34     1101.15    120.61 o
  -7   3  13      183.69      181.68     25.31 o
  -6   3  13      240.74      209.03     18.30 o
  -5   3  13      231.34      203.48     19.89 o
  -4   3  13       31.54       34.51     11.33 o
  -3   3  13      676.33      545.10     23.50 o
  -2   3  13      960.71      860.13     33.63 o
  -1   3  13       29.05       22.04     10.73 o
   0   3  13       60.67       51.31     12.09 o
   1   3  13      302.05      256.36     20.53 o
   2   3  13      103.20      125.70     13.96 o
   3   3  13       10.69       10.81     10.12 o
   4   3  13      826.50      881.46     34.84 o
   5   3  13     1010.39      997.73     33.11 o
   6   3  13       47.93       17.77     12.45 o
   7   3  13       12.43        8.68     12.48 o
   8   3  13      184.57      191.74     20.26 o
   9   3  13       99.92      140.95     20.18 o
  10   3  13      181.15      173.65     21.94 o
  -9   4  13      105.30      118.00     31.82 o
  -8   4  13      447.28      391.54     44.14 o
  -7   4  13       58.77       79.58     28.40 o
  -6   4  13      348.86      482.63     31.54 o
  -5   4  13        0.84        7.71     13.92 o
  -4   4  13      325.49      343.68     21.76 o
  -3   4  13      512.51      465.33     24.14 o
  -2   4  13      539.41      536.53     31.75 o
  -1   4  13       40.96       49.54     22.72 o
   0   4  13      424.64      403.52     66.86 o
   1   4  13      890.00      782.11    152.07 o
   2   4  13     1056.64     1097.92     52.20 o
   3   4  13      240.47      241.68     20.45 o
   4   4  13      414.84      432.12     26.60 o
   5   4  13      355.49      288.01     23.09 o
   6   4  13      324.07      288.43     21.58 o
   7   4  13      994.46      972.34     37.38 o
   8   4  13      993.82     1076.98     60.87 o
   9   4  13       23.26       20.32     20.75 o
  -8   5  13       21.87       50.14     30.21 o
  -7   5  13       72.70       64.87     35.83 o
  -6   5  13      100.41       91.80     58.12 o
  -5   5  13       49.22       62.54     33.69 o
  -4   5  13       49.64       55.01     17.32 o
  -3   5  13        2.03       13.77     32.34 o
  -2   5  13      221.73      273.94     36.71 o
  -1   5  13      299.76      333.19     54.62 o
   0   5  13      268.57      328.03     39.33 o
   1   5  13       67.26       66.42     21.63 o
   2   5  13      104.03      109.21     24.41 o
   3   5  13        0.67       18.32     21.26 o
   4   5  13      207.31      216.91     36.71 o
   5   5  13       63.28       11.36     33.65 o
   6   5  13       35.30       38.93     17.34 o
   7   5  13       12.21       20.41     18.32 o
  -5   6  13       49.64        3.50     28.84 o
  -4   6  13      194.47      182.66     35.27 o
  -3   6  13      110.15      100.95     33.45 o
  -2   6  13       40.91      127.86     60.31 o
  -1   6  13       11.36       38.30     47.20 o
   0   6  13      379.73      452.73     57.68 o
   1   6  13       38.46       47.20     34.96 o
   2   6  13       33.87       74.73     28.43 o
   3   6  13      374.44      456.43     45.42 o
   4   6  13       45.85       39.87     31.90 o
 -12   0  14      231.53      333.87     55.94 o
 -10   0  14      524.27      496.43     55.94 o
  -8   0  14      391.42      409.03     46.32 o
  -6   0  14     1481.18     1543.47     87.40 o
  -4   0  14     7115.54     7394.06    215.62 o
  -2   0  14     8430.62     8017.13    332.12 o
   0   0  14     1061.72      932.96     46.32 o
   2   0  14     5660.21     6111.63    150.34 o
   4   0  14       19.25       27.72      9.75 o
   6   0  14     1299.82     1165.91     75.16 o
   8   0  14      261.92      200.22     34.09 o
  10   0  14      231.93      194.03     46.32 o
 -12   1  14      101.81       34.96     37.58 o
 -11   1  14      323.98      421.96     42.39 o
 -10   1  14      290.37      261.50     32.75 o
  -9   1  14       26.27        9.61     21.63 o
  -8   1  14       28.74       13.98     19.23 o
  -7   1  14      420.39      402.26     24.80 o
  -6   1  14      486.08      468.21     25.30 o
  -5   1  14     1259.63     1369.35     44.06 o
  -4   1  14      340.05      301.54     16.91 o
  -3   1  14       10.54        5.34      7.50 o
  -2   1  14     3419.02     3472.69     92.24 o
  -1   1  14       10.53        9.10      9.12 o
   0   1  14     4914.56     5099.36    109.24 o
   1   1  14       44.71       34.89      7.18 o
   2   1  14     3208.64     3339.72     67.33 o
   3   1  14     3692.30     3896.18     77.49 o
   4   1  14     1353.23     1382.82     35.90 o
   5   1  14       31.28       19.81      8.94 o
   6   1  14     1759.91     1874.76     59.64 o
   7   1  14      236.16      233.64     17.76 o
   8   1  14      999.44      983.05     34.92 o
   9   1  14      106.56       79.32     16.04 o
  10   1  14      171.22      163.17     19.41 o
  11   1  14       54.93       66.39     28.97 o
 -11   2  14      111.99      123.23     42.83 o
 -10   2  14      175.82      229.86     48.94 o
  -9   2  14        1.19       37.25     22.40 o
  -8   2  14        9.17        6.28     20.97 o
  -7   2  14        7.72       14.03     12.04 o
  -6   2  14      938.31      924.54     39.61 o
  -5   2  14      568.46      583.91     25.49 o
  -4   2  14     1017.87      930.14     46.30 o
  -3   2  14      702.52      709.31     32.93 o
  -2   2  14     5577.21     6297.65    188.16 o
  -1   2  14      648.18      685.84     45.06 o
   0   2  14     2031.35     2001.74     48.27 o
   1   2  14     1678.79     1675.02     41.94 o
   2   2  14      832.64      891.76     27.44 o
   3   2  14      899.75      867.35     36.79 o
   4   2  14     1213.13     1378.00     45.23 o
   5   2  14     8542.36     9238.61    195.50 o
   6   2  14       83.95       80.36     11.79 o
   7   2  14      457.14      407.14     23.17 o
   8   2  14      940.55      969.84     36.35 o
   9   2  14      137.04      140.36     24.73 o
  10   2  14       60.45       70.71     18.52 o
  11   2  14      116.08       98.93     21.29 o
 -10   3  14      317.11      380.11     41.71 o
  -9   3  14      475.08      575.36     45.06 o
  -8   3  14      239.93      293.18     61.62 o
  -7   3  14      251.11      276.61     25.46 o
  -6   3  14      696.75      682.58     30.16 o
  -5   3  14     1484.54     1370.66     42.40 o
  -4   3  14     2011.69     1983.67     53.40 o
  -3   3  14     1650.16     1564.82     44.77 o
  -2   3  14       22.39       30.91     12.48 o
  -1   3  14      385.96      405.65     25.78 o
   0   3  14      898.37      898.80     34.67 o
   1   3  14     3694.48     3891.65    345.66 o
   2   3  14      100.90       86.57     18.14 o
   3   3  14      919.67      919.39     35.55 o
   4   3  14        2.49        0.00     11.44 o
   5   3  14       67.20       74.88     15.41 o
   6   3  14      514.74      483.81     24.13 o
   7   3  14      183.06      174.06     17.39 o
   8   3  14        2.43       26.23     14.95 o
   9   3  14      194.02      163.15     20.60 o
  10   3  14       68.90      119.05     21.46 o
  -9   4  14       10.27       13.02     26.84 o
  -8   4  14       86.84      110.89     29.35 o
  -7   4  14      186.49      220.28     33.36 o
  -6   4  14      432.82      431.41     36.18 o
  -5   4  14      180.51      237.18     23.71 o
  -4   4  14      195.40      199.27     18.65 o
  -3   4  14      233.35      240.21     19.22 o
  -2   4  14      444.07      438.35     27.13 o
  -1   4  14      371.10      376.64     36.71 o
   0   4  14      125.60      106.55     20.28 o
   1   4  14      119.34      117.66     21.31 o
   2   4  14      620.56      670.94     41.51 o
   3   4  14     1057.14      955.08     73.85 o
   4   4  14      109.73      114.11     21.33 o
   5   4  14       93.39       88.19     18.84 o
   6   4  14      191.83      233.05     25.14 o
   7   4  14      198.11      173.65     20.34 o
   8   4  14       40.98       16.39     19.19 o
   9   4  14       32.64       18.82     19.69 o
  -7   5  14      295.93      355.44     83.90 o
  -6   5  14        1.78       43.40     25.14 o
  -5   5  14      301.41      371.25     30.27 o
  -4   5  14        6.14        0.00     21.21 o
  -3   5  14        4.50        4.51     23.10 o
  -2   5  14        0.42        0.00     24.47 o
  -1   5  14      698.35      700.92     44.48 o
   0   5  14      924.17      836.58     47.87 o
   1   5  14        3.15        0.00     18.16 o
   2   5  14      306.23      210.72     28.97 o
   3   5  14      536.90      712.58     56.81 o
   4   5  14      177.16      155.52     30.26 o
   5   5  14       87.62      117.92     31.03 o
   6   5  14       62.31       23.34     26.88 o
   7   5  14       69.65       84.94     20.39 o
  -4   6  14      230.03      155.01    145.96 o
  -3   6  14        1.03        0.00     30.17 o
  -2   6  14        3.50       27.58     28.69 o
  -1   6  14      377.23      511.74    280.55 o
   0   6  14        9.35        0.00     30.59 o
   1   6  14      103.66      147.59     30.26 o
   2   6  14       97.83       77.64     28.73 o
   3   6  14        0.86       15.58     26.49 o
   4   6  14        0.53       20.49     28.54 o
 -11   0  15      564.46      520.03     61.18 o
  -9   0  15     2290.99     2362.40    130.22 o
  -7   0  15     3416.62     3631.44    172.18 o
  -5   0  15     6525.40     7072.35    301.53 o
  -3   0  15     3059.51     2971.75    197.52 o
  -1   0  15     5486.08     6039.40    242.10 o
   1   0  15     7502.89     8308.48    200.26 o
   3   0  15     3322.71     3282.59     87.11 o
   5   0  15     2267.31     1414.12     76.04 o
   7   0  15     1345.23     1428.16     60.48 o
   9   0  15      314.70      381.06     54.19 o
  11   0  15     1166.26     1340.70    104.01 o
 -11   1  15       49.32       53.15     28.61 o
 -10   1  15        1.76       13.55     22.87 o
  -9   1  15      116.63       65.30     32.34 o
  -8   1  15      143.25      167.34     26.22 o
  -7   1  15       15.77       33.24     18.22 o
  -6   1  15      495.54      547.11     27.78 o
  -5   1  15      659.66      589.26     40.13 o
  -4   1  15       93.91       94.97     15.89 o
  -3   1  15     1528.03     1580.91     58.53 o
  -2   1  15     5082.74     5618.97    141.27 o
  -1   1  15     1345.73     1331.98     44.35 o
   0   1  15      103.98       86.98      9.59 o
   1   1  15      181.74      144.68     11.98 o
   2   1  15       11.44       14.96      7.95 o
   3   1  15      852.91      793.04     24.25 o
   4   1  15      188.82      212.13     15.31 o
   5   1  15        8.22       14.34      8.50 o
   6   1  15      800.80      740.78     34.08 o
   7   1  15      146.21      146.00     19.77 o
   8   1  15      131.51      115.53     19.56 o
   9   1  15      420.89      382.37     23.70 o
  10   1  15       34.13       29.99     23.79 o
  11   1  15       97.03       79.68     30.66 o
 -11   2  15      243.81      313.76     58.56 o
 -10   2  15        1.39        0.00     36.71 o
  -9   2  15      187.45      176.26     29.49 o
  -8   2  15      173.34      195.69     36.03 o
  -7   2  15     2318.96     2546.37     76.01 o
  -6   2  15       69.02       75.28     13.64 o
  -5   2  15      481.22      507.92     25.77 o
  -4   2  15      531.73      489.13     23.10 o
  -3   2  15     2512.30     2506.11     62.90 o
  -2   2  15      947.01      934.10     36.10 o
  -1   2  15     1270.89     1341.22     44.83 o
   0   2  15     1389.02     1341.16     54.69 o
   1   2  15       47.17       32.69      8.46 o
   2   2  15       14.74       11.39      8.34 o
   3   2  15     2443.75     2704.96     83.44 o
   4   2  15      505.86      506.39     26.90 o
   5   2  15     2314.08     2470.68     67.24 o
   6   2  15       18.65       14.02     11.56 o
   7   2  15      428.00      506.38     35.20 o
   8   2  15      430.36      394.93     24.61 o
   9   2  15      311.11      326.32     24.61 o
  10   2  15       57.32       42.89     17.63 o
  11   2  15       12.22       35.93     18.66 o
 -10   3  15      912.23     1152.80     93.52 o
  -9   3  15       32.91       29.16     25.14 o
  -8   3  15      755.39      834.05     52.84 o
  -7   3  15      504.76      492.33     57.82 o
  -6   3  15      129.83      115.97     16.63 o
  -5   3  15      143.26      106.28     20.56 o
  -4   3  15     3468.54     3641.86     86.97 o
  -3   3  15        4.11       11.78     11.48 o
  -2   3  15      914.62      972.99     54.44 o
  -1   3  15      736.57      806.55     41.99 o
   0   3  15     3280.32     3488.09    119.68 o
   1   3  15       13.61       19.06     15.75 o
   2   3  15       17.25       20.64     15.13 o
   3   3  15       44.56       57.66     20.40 o
   4   3  15      486.31      555.01     38.53 o
   5   3  15       44.69       33.01     14.26 o
   6   3  15     3902.03     3989.45    144.12 o
   7   3  15        1.73        7.63     13.21 o
   8   3  15        6.00        0.00     16.97 o
   9   3  15       16.13       10.46     16.70 o
  10   3  15      418.54      433.05     30.26 o
  -9   4  15       19.80        9.17     26.88 o
  -8   4  15      259.02      244.57     36.12 o
  -7   4  15      496.33      550.60     45.42 o
  -6   4  15        1.65        0.00     17.94 o
  -5   4  15       54.93       61.43     17.56 o
  -4   4  15       22.87       38.57     20.44 o
  -3   4  15       74.59       57.95     14.90 o
  -2   4  15      249.35      225.82     24.02 o
  -1   4  15      446.98      351.31     69.05 o
   0   4  15      931.14      906.64     72.54 o
   1   4  15      601.86      572.93     92.21 o
   2   4  15      169.84      163.85     25.02 o
   3   4  15       49.60       53.85     20.98 o
   4   4  15       35.50       29.72     20.39 o
   5   4  15      424.51      429.74     28.72 o
   6   4  15       69.04       58.48     18.40 o
   7   4  15       23.13        2.11     14.85 o
   8   4  15      266.56      231.50     29.64 o
   9   4  15       19.69        1.72     17.69 o
  -7   5  15       20.62       32.45     28.61 o
  -6   5  15      331.19      372.47     40.66 o
  -5   5  15       11.55       15.28     19.31 o
  -4   5  15        7.96        9.07     31.90 o
  -3   5  15        0.02        0.00     23.07 o
  -2   5  15     1283.19     1594.81    429.13 o
  -1   5  15      151.96      177.52     27.81 o
   0   5  15        5.58        0.00     34.96 o
   1   5  15        1.23        0.00     18.78 o
   2   5  15      520.21      566.76     42.25 o
   3   5  15       64.71       65.19     25.64 o
   4   5  15      264.98      289.38     36.15 o
   5   5  15       49.65       38.84     26.55 o
   6   5  15       90.90       91.30     29.35 o
   7   5  15       33.91        0.00     37.93 o
  -4   6  15        0.26        0.00     23.46 o
  -3   6  15       28.67       59.81     39.77 o
  -2   6  15        5.00        0.00     27.72 o
  -1   6  15        0.70        0.00     31.19 o
   0   6  15        0.85       21.85     34.09 o
   1   6  15       89.47       89.84     29.12 o
   2   6  15      190.69      273.59     37.02 o
   3   6  15       94.32       81.05     30.60 o
 -10   0  16     1321.87     1282.15     90.90 o
  -8   0  16      705.50      710.56     62.93 o
  -6   0  16     4696.99     4921.45    221.99 o
  -4   0  16     5208.10     4953.79    218.50 o
  -2   0  16     1686.51     1262.92     73.42 o
   0   0  16     9097.02    10276.97    303.05 o
   2   0  16     1499.55     1647.11     51.09 o
   4   0  16     7068.05     7807.86    190.89 o
   6   0  16     2697.93     2607.99    134.59 o
   8   0  16     2075.11     2233.92    128.48 o
  10   0  16      501.63      532.26     65.55 o
 -11   1  16       91.31       75.17     55.50 o
 -10   1  16        2.65        0.00     30.15 o
  -9   1  16      303.33      324.66     35.21 o
  -8   1  16       17.74       34.49     23.02 o
  -7   1  16      734.42      789.66     45.68 o
  -6   1  16        6.13        0.00     15.13 o
  -5   1  16       86.28       90.07     14.87 o
  -4   1  16      234.24      230.56     35.27 o
  -3   1  16     2130.96     2294.17    189.92 o
  -2   1  16       21.85       10.92     12.67 o
  -1   1  16       54.71       58.03     13.20 o
   0   1  16       33.29       24.19      7.99 o
   1   1  16     2405.33     2537.40     60.97 o
   2   1  16       29.58       29.87      8.27 o
   3   1  16      285.27      259.45     14.38 o
   4   1  16        0.15        0.00      5.88 o
   5   1  16       24.25       15.78      9.88 o
   6   1  16       55.81       50.83     15.59 o
   7   1  16      922.04      996.99     41.84 o
   8   1  16        0.29        4.30     15.97 o
   9   1  16       72.25       52.54     19.91 o
  10   1  16       47.65       20.02     25.60 o
  11   1  16       69.54       24.17     28.11 o
 -11   2  16       11.32        7.87     40.20 o
 -10   2  16      238.37      229.86     53.31 o
  -9   2  16      315.18      308.89     41.51 o
  -8   2  16      984.00     1052.49     89.58 o
  -7   2  16       39.74       33.48     14.52 o
  -6   2  16      213.65      170.63     17.33 o
  -5   2  16        2.09        6.68     10.98 o
  -4   2  16     2540.65     2437.01     62.62 o
  -3   2  16        0.74       10.49     12.76 o
  -2   2  16     2507.33     2558.15     74.14 o
  -1   2  16      256.62      199.95     27.86 o
   0   2  16      178.66       50.20     31.22 o
   1   2  16        0.85       13.28      8.39 o
   2   2  16     4261.04     4589.95    130.57 o
   3   2  16      238.00      195.42     18.05 o
   4   2  16      123.76      102.08     15.29 o
   5   2  16      253.36      240.50     18.20 o
   6   2  16     3450.82     3802.63     96.88 o
   7   2  16      181.51      165.80     21.40 o
   8   2  16      224.45      256.32     25.72 o
   9   2  16       15.04        0.00     17.65 o
  10   2  16       38.21       54.86     18.41 o
 -10   3  16        4.31        0.00     33.21 o
  -9   3  16      239.84      320.96     64.24 o
  -8   3  16        5.72        1.99     21.88 o
  -7   3  16      479.81      504.43     29.05 o
  -6   3  16        0.88        8.08     13.12 o
  -5   3  16     1017.71     1097.02     42.13 o
  -4   3  16     1168.66     1074.61     43.90 o
  -3   3  16      776.92      799.48     38.16 o
  -2   3  16       94.60       91.61     16.40 o
  -1   3  16     2062.78     2251.40     97.23 o
   0   3  16       32.68       38.88     13.91 o
   1   3  16      508.50      491.37     73.42 o
   2   3  16       10.93        0.00     14.17 o
   3   3  16     2958.74     3193.88     88.30 o
   4   3  16        8.44       12.07     12.51 o
   5   3  16      386.65      312.55     23.71 o
   6   3  16      103.60      113.36     19.01 o
   7   3  16      123.04      133.94     20.44 o
   8   3  16       20.28       11.97     21.88 o
   9   3  16      421.45      386.90     27.47 o
  10   3  16      258.93      164.56     53.61 o
  -9   4  16        1.46       26.85     28.11 o
  -8   4  16        0.98       31.20     26.55 o
  -7   4  16      190.21      133.93     55.50 o
  -6   4  16      313.80      345.52     34.68 o
  -5   4  16        6.48       15.15     16.65 o
  -4   4  16       15.47       17.29     14.46 o
  -3   4  16       81.58       88.88     16.09 o
  -2   4  16        4.64       11.99     13.29 o
  -1   4  16       70.02       32.07     20.02 o
   0   4  16      329.56      329.22     43.70 o
   1   4  16      236.73      168.47     24.72 o
   2   4  16      370.54      321.45     43.70 o
   3   4  16       38.49       36.71     19.78 o
   4   4  16      107.92      113.99     25.64 o
   5   4  16      126.00      102.23     19.39 o
   6   4  16       17.17       23.35     17.46 o
   7   4  16      308.30      251.60     26.32 o
   8   4  16       38.57       35.00     24.75 o
  -7   5  16      100.83      126.13     33.92 o
  -6   5  16        0.37        9.84     26.38 o
  -5   5  16      124.40      198.53     31.69 o
  -4   5  16      294.93      285.98     36.93 o
  -3   5  16      536.35      618.75     49.96 o
  -2   5  16      202.10      208.90     28.73 o
  -1   5  16       10.44       19.77     22.84 o
   0   5  16      121.55       76.47     24.10 o
   1   5  16      548.29      619.53     43.76 o
   2   5  16       16.56       39.00     23.17 o
   3   5  16      455.91      507.17     42.30 o
   4   5  16        2.76        9.47     25.64 o
   5   5  16       37.03       51.18     28.73 o
   6   5  16       33.65       23.63     53.75 o
  -3   6  16       27.65       10.99     27.48 o
  -2   6  16       36.75       50.16     39.33 o
  -1   6  16       11.00       19.04     33.93 o
   0   6  16       45.57       69.92     39.33 o
   1   6  16      150.83      131.16     31.50 o
   2   6  16        5.36        0.00     25.02 o
   3   6  16       26.84        0.00     21.80 o
 -11   0  17      709.52      596.94     66.42 o
  -9   0  17      329.27      264.82     48.07 o
  -7   0  17     1689.02     2011.06    112.75 o
  -5   0  17      146.84      181.79     34.09 o
  -3   0  17      197.49      147.70     28.84 o
  -1   0  17     6805.05     7461.68    226.36 o
   1   0  17     2913.32     3097.54     83.70 o
   3   0  17     3460.54     3389.41    117.82 o
   5   0  17     2607.55     2588.17    141.15 o
   7   0  17      776.95      735.24    149.45 o
   9   0  17     1782.90     1895.69    119.74 o
  11   0  17       11.48       33.21     40.20 o
 -11   1  17      280.82      268.50     36.46 o
 -10   1  17      416.24      433.05     42.33 o
  -9   1  17      215.76      242.67     33.92 o
  -8   1  17      221.26      211.14     30.59 o
  -7   1  17       28.25        9.99     20.08 o
  -6   1  17       50.15       42.56     24.03 o
  -5   1  17      233.82      235.92     20.39 o
  -4   1  17      659.16      601.92     25.35 o
  -3   1  17      831.58      808.07     37.41 o
  -2   1  17      131.79      136.62     16.48 o
  -1   1  17     2476.19     2556.85     74.00 o
   0   1  17     2041.80     2171.26     57.10 o
   1   1  17      400.69      383.98     19.07 o
   2   1  17      803.15      824.09     32.71 o
   3   1  17      629.27      618.78     22.16 o
   4   1  17       36.96       38.66      8.98 o
   5   1  17       75.65      106.96     17.03 o
   6   1  17     4496.87     4831.02    128.92 o
   7   1  17       33.47       11.02     16.56 o
   8   1  17      139.31      116.58     21.15 o
   9   1  17       70.95       73.14     21.26 o
  10   1  17       10.91        0.00     23.31 o
  11   1  17       28.15        7.31     22.62 o
 -11   2  17       23.21        9.61     48.07 o
 -10   2  17      385.42      467.59     65.55 o
  -9   2  17     1217.93     1338.69     65.47 o
  -8   2  17        4.76        0.90     30.15 o
  -7   2  17      541.71      566.04     41.39 o
  -6   2  17      104.68      106.00     19.49 o
  -5   2  17     1623.06     1578.61    102.51 o
  -4   2  17      250.62      254.71     18.93 o
  -3   2  17     3861.04     4050.15    155.96 o
  -2   2  17      251.40      261.36     25.14 o
  -1   2  17       68.11       41.02     13.28 o
   0   2  17      228.07      236.71     24.98 o
   1   2  17     4936.30     5262.10    133.99 o
   2   2  17      138.80      114.60     12.41 o
   3   2  17       18.06       21.04     12.31 o
   4   2  17      726.81      739.48     32.75 o
   5   2  17      834.58      919.38     33.89 o
   6   2  17       87.38       77.24     15.11 o
   7   2  17     1536.23     1666.23     59.60 o
   8   2  17      216.67      196.12     24.74 o
   9   2  17      263.69      287.49     39.98 o
  10   2  17       29.05       37.13     21.40 o
 -10   3  17       82.77       36.71     29.72 o
  -9   3  17        0.84       26.39     27.08 o
  -8   3  17      199.03      208.42     33.92 o
  -7   3  17        1.60        0.00     14.45 o
  -6   3  17      960.97     1057.43     39.83 o
  -5   3  17       12.62        4.03     13.23 o
  -4   3  17      181.52      185.64     26.74 o
  -3   3  17      105.21      119.73     16.05 o
  -2   3  17     1415.87     1626.85     54.95 o
  -1   3  17      194.60      177.79     18.91 o
   0   3  17      419.87      455.77     35.33 o
   1   3  17       79.60       93.20     20.08 o
   2   3  17       37.35       39.63     26.66 o
   3   3  17      245.90      247.76     27.17 o
   4   3  17      870.21      908.62     38.44 o
   5   3  17      469.45      475.45     29.02 o
   6   3  17     1587.72     1448.14     52.88 o
   7   3  17       72.13       39.28     22.47 o
   8   3  17      502.33      476.79     75.60 o
   9   3  17      108.74       32.74     24.98 o
  -8   4  17        6.61        0.00     43.70 o
  -7   4  17       19.15       32.21     25.32 o
  -6   4  17       54.85       65.47     21.92 o
  -5   4  17       40.07       24.83     18.15 o
  -4   4  17      531.97      512.99     45.41 o
  -3   4  17       22.32        1.18     13.50 o
  -2   4  17       51.07       57.43     21.31 o
  -1   4  17      428.01      403.03     88.71 o
   0   4  17       81.41       69.48     22.25 o
   1   4  17      467.51      447.34     81.28 o
   2   4  17      858.16      903.76     59.43 o
   3   4  17        0.10        0.00     18.16 o
   4   4  17       64.81       68.86     66.42 o
   5   4  17      122.49      100.97     27.11 o
   6   4  17       71.90       67.04     20.32 o
   7   4  17       45.71       40.63     20.14 o
   8   4  17       21.37       10.76     23.89 o
  -6   5  17        2.90       10.95     26.26 o
  -5   5  17      117.65      147.82     25.74 o
  -4   5  17      571.64      690.27     53.34 o
  -3   5  17       78.67       87.75     29.09 o
  -2   5  17       10.44       41.17     22.58 o
  -1   5  17      158.48      184.40     31.17 o
   0   5  17      892.66      900.30     52.88 o
   1   5  17       47.56        8.09     20.28 o
   2   5  17      128.33       61.96     25.60 o
   3   5  17      101.39      104.47     27.63 o
   4   5  17       58.18       72.83     28.73 o
   5   5  17        0.78       31.39     44.57 o
   6   5  17      403.99      486.65     46.30 o
  -2   6  17        0.60        0.00     28.21 o
  -1   6  17      233.99      276.90     93.52 o
   0   6  17       38.49       59.43     39.33 o
   1   6  17        3.37        0.00     25.60 o
   2   6  17      255.87       49.56     76.47 o
 -10   0  18       23.25       86.53     41.95 o
  -8   0  18      837.31      732.41     67.30 o
  -6   0  18      215.30      154.70     36.71 o
  -4   0  18     4079.77     3738.06    174.80 o
  -2   0  18     6471.33     6568.05    282.30 o
   0   0  18     1523.93     1591.48     94.83 o
   2   0  18     2507.47     2668.08     75.32 o
   4   0  18     1912.42     1883.26     58.53 o
   6   0  18      773.93      783.97     66.42 o
   8   0  18      809.72      940.42     77.79 o
  10   0  18      485.68      467.59     64.68 o
 -11   1  18        1.98       33.62     29.03 o
 -10   1  18       80.84       79.03     30.55 o
  -9   1  18       26.92       28.84     38.89 o
  -8   1  18     1026.17     1111.04     58.38 o
  -7   1  18       72.90       66.48     23.74 o
  -6   1  18     2479.58     2363.84     89.51 o
  -5   1  18      809.64      749.47     43.26 o
  -4   1  18     2020.08     2130.03     66.99 o
  -3   1  18      625.17      479.94     27.56 o
  -2   1  18     1784.70     1647.32     60.73 o
  -1   1  18     1006.15      982.40     46.98 o
   0   1  18     2799.57     2789.39    107.01 o
   1   1  18      313.22      274.42     16.97 o
   2   1  18      443.88      415.00     24.05 o
   3   1  18       21.14       27.53     11.23 o
   4   1  18     2302.93     2351.32     60.37 o
   5   1  18     1510.57     1634.03     47.72 o
   6   1  18      273.62      330.70     26.39 o
   7   1  18       63.58       68.53     19.16 o
   8   1  18      195.97      223.19     31.85 o
   9   1  18      310.22      268.50     30.86 o
  10   1  18       16.68        0.00     25.25 o
 -10   2  18      180.93      200.14     51.57 o
  -9   2  18      150.60      196.75     33.99 o
  -8   2  18        8.13       52.34     25.60 o
  -7   2  18      667.96      695.31     47.25 o
  -6   2  18      837.12      846.61     40.02 o
  -5   2  18      325.88      344.01     39.84 o
  -4   2  18       46.00       62.13     13.81 o
  -3   2  18      468.59      439.27     27.83 o
  -2   2  18      409.04      385.06     26.26 o
  -1   2  18     2958.00     3098.04    103.15 o
   0   2  18     3386.14     3587.09    122.25 o
   1   2  18      523.13      518.29     28.07 o
   2   2  18      378.25      333.49     19.43 o
   3   2  18       34.79       21.37     12.29 o
   4   2  18     1675.87     1830.06     58.29 o
   5   2  18        5.78        0.00     13.79 o
   6   2  18        5.98        0.00     13.73 o
   7   2  18       85.25       38.87     18.63 o
   8   2  18       36.33       37.89     19.31 o
   9   2  18       21.81       39.31     20.45 o
  10   2  18      146.61       73.11     37.15 o
  -9   3  18        9.56       43.70     41.95 o
  -8   3  18        0.63        4.69     24.91 o
  -7   3  18      444.85      502.90     28.81 o
  -6   3  18       67.76       55.70     17.29 o
  -5   3  18       35.77       46.38     16.08 o
  -4   3  18      526.85      511.58     31.29 o
  -3   3  18       66.02      103.25     16.82 o
  -2   3  18      181.75      162.36     20.64 o
  -1   3  18      890.97      579.35    226.36 o
   0   3  18      500.18      506.81     42.46 o
   1   3  18     1506.22     1514.70     65.37 o
   2   3  18       97.44       91.93     51.57 o
   3   3  18     4797.63     5164.95    271.37 o
   4   3  18      249.17      219.78     28.11 o
   5   3  18       30.54       24.89     18.85 o
   6   3  18      924.28      947.44     42.17 o
   7   3  18      814.41      769.08     59.43 o
   8   3  18        8.82        0.93     22.25 o
   9   3  18       54.41       40.96     26.75 o
  -8   4  18      358.86      353.85    100.07 o
  -7   4  18      258.20      228.12     36.15 o
  -6   4  18       32.08       11.41     21.01 o
  -5   4  18      212.81      167.22     24.87 o
  -4   4  18        8.31        8.83     15.23 o
  -3   4  18      658.85      632.13     45.41 o
  -2   4  18       38.43       62.61     23.60 o
  -1   4  18      921.63      958.33     53.45 o
   0   4  18       52.93       48.94     22.25 o
   1   4  18      973.42     1141.58     57.76 o
   2   4  18        6.31        7.87     19.16 o
   3   4  18       64.05      106.35     25.34 o
   4   4  18      119.49      100.10     26.22 o
   5   4  18      126.20      164.07     30.55 o
   6   4  18       49.05       78.88     28.49 o
   7   4  18      313.56      278.34     27.97 o
   8   4  18        1.38        0.00     21.93 o
  -6   5  18      161.23      208.81     38.53 o
  -5   5  18      313.51      437.29     57.25 o
  -4   5  18        0.94        6.51     26.68 o
  -3   5  18      102.59      103.24     31.23 o
  -2   5  18      123.01      102.46     25.47 o
  -1   5  18      175.97      193.57     31.52 o
   0   5  18       14.10        0.00     23.10 o
   1   5  18      398.27      381.77     38.92 o
   2   5  18      116.71      127.85     28.97 o
   3   5  18       53.63       45.01     26.26 o
   4   5  18       31.88       35.24     29.28 o
   5   5  18      525.65      566.58     49.11 o
   6   5  18      136.48      155.62     38.89 o
  -1   6  18       84.44       81.77     37.93 o
   0   6  18        1.25        0.00     34.96 o
 -11   0  19       11.19        4.37     45.45 o
  -9   0  19      399.50      345.23     56.81 o
  -7   0  19      873.46      866.13     71.67 o
  -5   0  19      681.44      600.43     56.81 o
  -3   0  19     1164.72     1051.41     71.67 o
  -1   0  19       31.02        0.00     20.10 o
   1   0  19     2358.49     2567.71     91.46 o
   3   0  19       93.72       74.31     18.66 o
   5   0  19      592.60      658.17     48.51 o
   7   0  19      724.67      832.91     73.42 o
   9   0  19        4.29       35.83     36.71 o
 -11   1  19      472.93      469.71     47.75 o
 -10   1  19       50.53       85.01     32.07 o
  -9   1  19     1469.14     1577.14     74.93 o
  -8   1  19      202.59      167.87     31.09 o
  -7   1  19      707.18      865.24     51.25 o
  -6   1  19      289.32      291.95     32.12 o
  -5   1  19     1745.15     1830.13     74.75 o
  -4   1  19        0.13       12.54     14.27 o
  -3   1  19     2535.54     2570.15     92.23 o
  -2   1  19       43.59       42.21     14.26 o
  -1   1  19     1185.98     1155.14     43.69 o
   0   1  19       69.61       78.91     22.51 o
   1   1  19     1297.60     1278.88     38.45 o
   2   1  19      155.60      136.66     14.32 o
   3   1  19     1389.24     1423.41     60.78 o
   4   1  19      338.18      331.92     22.01 o
   5   1  19     1150.67     1257.01     41.63 o
   6   1  19      150.71      154.13     21.46 o
   7   1  19     2113.22     2299.62     75.24 o
   8   1  19       32.06       13.98     18.71 o
   9   1  19      457.82      512.15     36.58 o
  10   1  19        5.26        7.95     27.17 o
 -10   2  19      157.89      115.37     45.45 o
  -9   2  19       20.73       53.74     29.35 o
  -8   2  19      358.73      435.90     42.01 o
  -7   2  19      129.31      146.41     39.77 o
  -6   2  19     1272.57     1270.57     50.71 o
  -5   2  19      273.38      304.59     26.06 o
  -4   2  19      476.62      379.81     82.50 o
  -3   2  19      981.49      993.01     42.12 o
  -2   2  19     2579.49     2883.50     85.24 o
  -1   2  19     1276.56     1221.42     46.31 o
   0   2  19       16.75       38.08     13.98 o
   1   2  19      153.61      159.08     19.13 o
   2   2  19     1009.55     1054.68     44.14 o
   3   2  19        7.61        0.00     11.67 o
   4   2  19      410.57      388.22     25.60 o
   5   2  19       63.78       86.04     17.07 o
   6   2  19      238.99      194.24     22.85 o
   7   2  19        5.79       25.43     17.77 o
   8   2  19      346.54      321.17     30.44 o
   9   2  19      215.58      197.41     27.74 o
  10   2  19       99.26       34.75     32.39 o
  -9   3  19       60.55        0.00     37.58 o
  -8   3  19       99.34      123.23     45.45 o
  -7   3  19      225.98      227.47     22.95 o
  -6   3  19       20.35        0.00     17.86 o
  -5   3  19       16.15       44.30     15.91 o
  -4   3  19      536.37      504.31     28.20 o
  -3   3  19      491.72      415.36     25.51 o
  -2   3  19      828.48      828.61     38.73 o
  -1   3  19      435.46      426.08     35.78 o
   0   3  19      204.97      245.92     47.63 o
   1   3  19       55.99       42.81     39.77 o
   2   3  19      804.55      832.32     67.30 o
   3   3  19      497.15      495.49     37.29 o
   4   3  19      135.57      139.42     25.93 o
   5   3  19       18.04       30.96     16.54 o
   6   3  19      231.91      210.97     23.82 o
   7   3  19     1368.76     1390.29    101.82 o
   8   3  19      453.07      331.35     37.56 o
   9   3  19       48.32       62.48     39.33 o
  -8   4  19      255.83      214.41     38.62 o
  -7   4  19        1.23       58.99     32.34 o
  -6   4  19      146.48      193.33     28.01 o
  -5   4  19       32.96       43.31     18.82 o
  -4   4  19      327.17      375.86     26.65 o
  -3   4  19        9.11       30.42     16.53 o
  -2   4  19      310.96      288.77     33.68 o
  -1   4  19      328.31      294.80     40.64 o
   0   4  19      114.37      151.58     28.11 o
   1   4  19       71.99       55.07     24.03 o
   2   4  19       32.12       22.80     21.26 o
   3   4  19      187.47      155.63     28.11 o
   4   4  19      753.74      700.70     47.82 o
   5   4  19        4.64        0.00     20.08 o
   6   4  19      310.86      364.01     38.88 o
   7   4  19       59.36       52.58     29.23 o
  -5   5  19       94.46      148.48     35.50 o
  -4   5  19       12.67        0.00     26.81 o
  -3   5  19       91.41       89.34     34.52 o
  -2   5  19       23.91       39.16     23.48 o
  -1   5  19        0.25       28.66     24.26 o
   0   5  19       13.13       47.27     27.00 o
   1   5  19       83.95       91.63     26.49 o
   2   5  19       28.54        0.00     37.58 o
   3   5  19       90.66       70.85     28.69 o
   4   5  19      170.38      143.87     31.71 o
   5   5  19       64.06       71.95     30.83 o
 -10   0  20      105.07       76.91     48.94 o
  -8   0  20      151.32      168.68     45.45 o
  -6   0  20       16.18       33.21     32.34 o
  -4   0  20      254.02      241.22     38.46 o
  -2   0  20      713.52      627.53     54.19 o
   0   0  20       25.00       15.15     15.75 o
   2   0  20       16.47       13.07     11.34 o
   4   0  20        2.18       14.57     12.80 o
   6   0  20      264.27      238.74     58.12 o
   8   0  20       58.10       41.95     36.71 o
  10   0  20       89.73       39.33     41.08 o
 -10   1  20      100.37      107.30     33.58 o
  -9   1  20      317.26      405.84     55.94 o
  -8   1  20      789.26      885.06     55.61 o
  -7   1  20      120.36       86.90     28.40 o
  -6   1  20     1450.33     1494.29     67.97 o
  -5   1  20       76.72       51.97     22.22 o
  -4   1  20     1206.74     1268.90     50.71 o
  -3   1  20      235.85      208.96     24.70 o
  -2   1  20     1858.36     1868.28     60.34 o
  -1   1  20        6.40        0.00     13.06 o
   0   1  20     3572.37     3569.63     99.00 o
   1   1  20      180.09      214.61     24.42 o
   2   1  20     3122.50     3166.88     77.22 o
   3   1  20      910.52      927.25     41.83 o
   4   1  20     1771.53     1766.90     62.70 o
   5   1  20      204.15      249.64     20.55 o
   6   1  20     1022.92     1072.08     46.00 o
   7   1  20       19.22       22.31     18.50 o
   8   1  20      598.68      718.41     41.50 o
   9   1  20      292.15      377.62     43.25 o
  10   1  20      405.19      407.57     50.69 o
 -10   2  20       13.27       41.08     46.32 o
  -9   2  20      228.82      227.91     37.64 o
  -8   2  20       16.04       45.20     28.84 o
  -7   2  20      558.41      548.96     46.76 o
  -6   2  20      146.56      157.85     45.65 o
  -5   2  20      348.29      364.06     43.40 o
  -4   2  20      108.00      119.19     26.03 o
  -3   2  20      434.80      402.84     44.93 o
  -2   2  20      149.27      162.63     21.45 o
  -1   2  20      879.38      881.48     40.95 o
   0   2  20      971.36     1022.31     77.39 o
   1   2  20     2896.63     2986.68     88.64 o
   2   2  20        2.61        0.00     14.52 o
   3   2  20      292.79      375.09     60.31 o
   4   2  20      228.66      224.09     25.46 o
   5   2  20      402.81      441.67     32.07 o
   6   2  20      212.14      194.23     23.64 o
   7   2  20     2006.27     1999.43     69.53 o
   8   2  20     1107.64     1092.99     53.44 o
   9   2  20      264.23      246.32     50.23 o
  -9   3  20        1.82       46.32     41.08 o
  -8   3  20      391.46      452.73     62.05 o
  -7   3  20      149.60      116.42     21.23 o
  -6   3  20      198.03      179.83     22.20 o
  -5   3  20      148.36      151.77     23.59 o
  -4   3  20      636.92      627.26     39.36 o
  -3   3  20      933.95      883.78     37.52 o
  -2   3  20     1084.70     1099.21     46.20 o
  -1   3  20        3.54        0.00      9.20 o
   0   3  20      188.08      146.02     28.40 o
   1   3  20       20.67       27.38     20.70 o
   2   3  20      391.58      379.63     35.21 o
   3   3  20       52.37       78.38     23.12 o
   4   3  20       18.13       57.68     22.25 o
   5   3  20      133.05       90.85     25.25 o
   6   3  20       58.99      104.03     20.95 o
   7   3  20       19.72       16.26     23.10 o
   8   3  20      342.98      292.47     36.58 o
  -7   4  20      355.57      438.81     36.89 o
  -6   4  20        0.49        9.98     20.77 o
  -5   4  20      209.82      257.12     27.10 o
  -4   4  20      441.81      401.30     28.02 o
  -3   4  20      486.85      570.57     37.34 o
  -2   4  20      413.65      367.29     38.59 o
  -1   4  20      529.18      529.56     45.01 o
   0   4  20      194.71      144.47     28.43 o
   1   4  20      796.02      845.09     80.41 o
   2   4  20        7.79       42.28     25.87 o
   3   4  20       35.91       64.72     25.02 o
   4   4  20      551.53      454.78     91.33 o
   5   4  20      295.86      263.57     34.81 o
   6   4  20       14.04        0.00     24.01 o
   7   4  20      180.99        0.00     35.83 o
  -5   5  20      169.12      166.79     52.88 o
  -4   5  20       25.10       80.64     33.47 o
  -3   5  20        4.07        0.00     30.15 o
  -2   5  20        0.34       51.56     25.39 o
  -1   5  20       22.59       37.86     27.48 o
   0   5  20        7.69       13.53     24.36 o
   1   5  20       55.47       11.27     24.70 o
   2   5  20      188.72      217.91     35.16 o
   3   5  20      230.68      231.59     34.59 o
   4   5  20       48.53       10.19     26.84 o
  -9   0  21      123.09      198.40     50.69 o
  -7   0  21      345.66      418.64     59.43 o
  -5   0  21      435.91      287.54     45.45 o
  -3   0  21     2957.61     3072.08    153.82 o
  -1   0  21      372.25      324.25     41.08 o
   1   0  21      213.21      205.85     25.32 o
   3   0  21       87.20       66.71     14.76 o
   5   0  21     1225.24     1009.00     64.68 o
   7   0  21        1.96       20.10     34.09 o
   9   0  21        3.88        0.00     34.96 o
 -10   1  21      160.69      176.80     37.70 o
  -9   1  21      601.79      589.66     50.30 o
  -8   1  21       22.05        0.00     35.40 o
  -7   1  21      597.01      568.21     77.79 o
  -6   1  21       57.38       44.05     23.79 o
  -5   1  21      164.42      170.72     33.21 o
  -4   1  21       54.68       37.85     17.40 o
  -3   1  21     1800.82     1717.32     81.97 o
  -2   1  21       96.50       95.15     17.80 o
  -1   1  21     4143.23     4566.28    122.71 o
   0   1  21     1502.41     1579.41     54.59 o
   1   1  21     1721.87     1749.73     59.10 o
   2   1  21      419.75      434.93     23.34 o
   3   1  21     1542.07     1642.76     57.33 o
   4   1  21       42.50       35.28     12.27 o
   5   1  21     1077.60     1114.13     46.54 o
   6   1  21      191.26      182.33     23.04 o
   7   1  21      821.68      784.30     42.03 o
   8   1  21      341.63      359.31     32.02 o
   9   1  21      269.74      342.47     42.68 o
  -9   2  21        5.74        0.00     29.35 o
  -8   2  21      154.30      206.55     37.64 o
  -7   2  21        5.07       17.92     25.96 o
  -6   2  21      174.28      249.53     27.56 o
  -5   2  21      674.92      683.34     41.23 o
  -4   2  21      732.85      763.33     52.04 o
  -3   2  21      505.47      553.13     62.60 o
  -2   2  21       19.37       26.38     16.95 o
  -1   2  21      383.65      396.75     29.05 o
   0   2  21      697.32      637.31     34.35 o
   1   2  21       76.32       61.24     17.74 o
   2   2  21      552.67      560.67     41.39 o
   3   2  21       38.02       24.59     21.26 o
   4   2  21      907.43      969.81     51.16 o
   5   2  21      529.79      587.80     34.18 o
   6   2  21      698.11      703.73     99.20 o
   7   2  21      258.65      227.37     26.75 o
   8   2  21      103.41       92.02     27.66 o
   9   2  21       20.92        7.88     20.95 o
  -8   3  21      462.37      561.10     70.79 o
  -7   3  21       33.14       15.97     21.06 o
  -6   3  21       83.76       85.23     19.96 o
  -5   3  21      503.33      478.56     33.18 o
  -4   3  21       51.87       40.91     17.19 o
  -3   3  21        3.99       13.27     16.00 o
  -2   3  21      153.41      139.61     22.48 o
  -1   3  21       25.68       19.08     13.42 o
   0   3  21      190.76      226.93     32.07 o
   1   3  21      579.67      628.75     45.27 o
   2   3  21      617.34      603.38    184.85 o
   3   3  21       45.07       59.71     23.46 o
   4   3  21        8.61       11.05     21.93 o
   5   3  21      317.36      312.88     58.56 o
   6   3  21        1.99       42.02     24.63 o
   7   3  21       26.17       42.21     26.66 o
   8   3  21       41.96       39.67     26.62 o
  -7   4  21        5.11       28.17     23.15 o
  -6   4  21      371.78      469.87     63.78 o
  -5   4  21      113.92      101.54     23.84 o
  -4   4  21      189.86      177.75     23.33 o
  -3   4  21        0.07        0.00     19.43 o
  -2   4  21     1084.31     1165.67    165.18 o
  -1   4  21       39.36       27.69     25.32 o
   0   4  21       77.81       83.80     26.88 o
   1   4  21      458.68      436.36     49.82 o
   2   4  21      961.70      992.24     81.72 o
   3   4  21      110.85      116.04     52.44 o
   4   4  21      905.89      917.76    176.55 o
   5   4  21       39.61       51.04     26.49 o
   6   4  21      242.58      231.37     70.36 o
  -4   5  21       36.38       31.58     54.19 o
  -3   5  21       52.27       73.02     55.94 o
  -2   5  21        2.14        8.17     24.36 o
  -1   5  21        0.25       28.06     43.26 o
   0   5  21      339.18      318.41     45.45 o
   1   5  21       13.35       55.95     28.07 o
   2   5  21       92.70       79.80     31.09 o
   3   5  21        1.36        0.00     25.60 o
   4   5  21      330.22      300.24     39.82 o
 -10   0  22      553.60      838.16     86.53 o
  -8   0  22     1176.16     1149.30     90.90 o
  -6   0  22      500.47      521.77     61.18 o
  -4   0  22     3122.46     2930.50    150.33 o
  -2   0  22     1121.99     1118.71     76.04 o
   0   0  22      472.38      437.87     46.32 o
   2   0  22     1350.67     1382.97     60.70 o
   4   0  22       29.49       23.18     15.50 o
   6   0  22      816.05      790.96     68.17 o
   8   0  22      125.97      124.11     44.57 o
 -10   1  22       58.13       53.23     33.64 o
  -9   1  22        7.09        0.00     26.26 o
  -8   1  22      121.71      188.19     73.42 o
  -7   1  22      362.72      286.21     38.00 o
  -6   1  22      993.84      926.31     72.54 o
  -5   1  22      715.41      658.86     46.01 o
  -4   1  22     1489.02     1366.40     64.89 o
  -3   1  22      199.69      175.29     21.69 o
  -2   1  22       75.91       91.41     17.99 o
  -1   1  22     2235.36     2520.90     96.69 o
   0   1  22     1804.16     1848.69     61.69 o
   1   1  22      336.22      318.67     42.31 o
   2   1  22     2239.54     2273.11     72.22 o
   3   1  22      613.48      635.41     34.46 o
   4   1  22      344.66      373.45     21.32 o
   5   1  22        0.61        0.00     15.60 o
   6   1  22      917.51      901.62     44.74 o
   7   1  22       17.98        1.77     18.20 o
   8   1  22      280.70      366.15     32.97 o
   9   1  22      316.66      189.50     37.46 o
  -9   2  22        2.21       31.35     29.97 o
  -8   2  22      424.84      437.00     74.29 o
  -7   2  22       22.19        6.61     28.35 o
  -6   2  22      738.44      789.35     42.89 o
  -5   2  22       43.06       37.91     26.29 o
  -4   2  22       12.41        3.54     16.75 o
  -3   2  22      483.80      492.92     32.24 o
  -2   2  22     2189.88     2136.03     71.20 o
  -1   2  22      501.95      366.86     48.15 o
   0   2  22      468.37      422.69     66.41 o
   1   2  22     1646.27     1729.34    140.71 o
   2   2  22      359.45      316.07     50.25 o
   3   2  22      201.05      187.41     29.85 o
   4   2  22      609.47      764.26     76.47 o
   5   2  22      280.52      305.62     35.70 o
   6   2  22        5.24        0.00     21.88 o
   7   2  22        9.03       22.08     20.24 o
   8   2  22     1277.24     1250.97     73.89 o
   9   2  22      308.20      345.82     34.06 o
  -8   3  22       18.80       15.73     38.46 o
  -7   3  22      108.07      131.45     28.51 o
  -6   3  22       43.31       44.47     23.14 o
  -5   3  22      305.24      327.03     29.65 o
  -4   3  22       25.90       34.13     17.69 o
  -3   3  22      666.26      697.99     34.72 o
  -2   3  22      152.54      166.23     31.76 o
  -1   3  22      409.49      445.60    126.29 o
   0   3  22      122.00      147.66     29.64 o
   1   3  22      640.23      784.19    126.73 o
   2   3  22      231.59      207.11     32.12 o
   3   3  22      107.31       94.30     52.44 o
   4   3  22      110.13      106.63     27.19 o
   5   3  22       42.04       47.94     24.98 o
   6   3  22        1.71        0.00     45.01 o
   7   3  22       81.87       99.64     43.70 o
   8   3  22       20.65       37.16     26.45 o
  -6   4  22       88.69       96.67     26.36 o
  -5   4  22       60.07       46.72     21.25 o
  -4   4  22      318.94      333.29     28.53 o
  -3   4  22      144.43      191.26     29.62 o
  -2   4  22      126.84       59.70     28.25 o
  -1   4  22      398.61      377.37     93.95 o
   0   4  22       71.37       97.89     30.28 o
   1   4  22     1014.21     1099.94     65.55 o
   2   4  22        2.33        0.00     23.72 o
   3   4  22      455.87      438.25     65.99 o
   4   4  22        2.95        0.00     23.27 o
   5   4  22       81.50       86.03     29.35 o
   6   4  22      112.20       73.53    115.37 o
  -3   5  22       30.89       26.99     26.19 o
  -2   5  22       16.03       64.20     28.47 o
  -1   5  22      322.31      348.72     58.56 o
   0   5  22      175.66      176.47     40.20 o
   1   5  22       53.63       33.20     29.35 o
   2   5  22       33.79       14.12     28.07 o
   3   5  22      181.13      199.47    142.90 o
  -9   0  23      315.64      273.56     58.56 o
  -7   0  23      352.60      215.00     50.69 o
  -5   0  23     1741.73     1564.45    102.26 o
  -3   0  23      212.58      201.89     40.20 o
  -1   0  23     1009.04     1102.98     78.66 o
   1   0  23     2357.56     2611.49    136.34 o
   3   0  23      803.36      803.99     37.90 o
   5   0  23     3152.11     3296.41    120.19 o
   7   0  23      201.17      215.00     53.31 o
   9   0  23      298.48      337.36     65.55 o
  -9   1  23       91.99       90.47     70.79 o
  -8   1  23      468.24      498.75     49.13 o
  -7   1  23       72.73       62.75     31.45 o
  -6   1  23       72.33      132.28     33.65 o
  -5   1  23      357.57      349.64     57.25 o
  -4   1  23      150.02      143.66     28.73 o
  -3   1  23      284.34      228.26     54.83 o
  -2   1  23        8.84        7.74     14.93 o
  -1   1  23      593.07      540.65     34.53 o
   0   1  23       28.80       43.91     17.41 o
   1   1  23      105.97       93.98     19.26 o
   2   1  23     1299.03     1320.25     51.10 o
   3   1  23      116.75       98.63     18.22 o
   4   1  23      176.51      146.24     24.45 o
   5   1  23       74.28       57.76     18.91 o
   6   1  23       60.63       60.22     21.16 o
   7   1  23      122.08      172.94     37.31 o
   8   1  23      439.17      424.63     35.35 o
   9   1  23      235.05      234.59     39.86 o
  -9   2  23       19.49       21.56     22.67 o
  -8   2  23        1.53        0.00     30.73 o
  -7   2  23      926.04     1010.69     62.09 o
  -6   2  23      155.58      141.70     36.27 o
  -5   2  23      342.31      309.83     30.10 o
  -4   2  23      318.29      270.02     26.95 o
  -3   2  23     1070.82     1206.58     50.32 o
  -2   2  23      358.23      331.50     29.00 o
  -1   2  23     1650.12     1734.05     63.45 o
   0   2  23       77.38       91.18     20.60 o
   1   2  23       89.98      103.08     47.60 o
   2   2  23      116.49      108.50     46.32 o
   3   2  23     1087.01     1073.35     61.30 o
   4   2  23      330.00      369.85     50.25 o
   5   2  23       31.93       20.54     25.34 o
   6   2  23       25.50        9.61     24.63 o
   7   2  23      595.04      622.49     73.42 o
   8   2  23        3.00        0.00     35.37 o
  -8   3  23      133.05       13.11     33.21 o
  -7   3  23       58.09       78.24     26.24 o
  -6   3  23      633.92      705.51     63.81 o
  -5   3  23       49.92       58.49     22.22 o
  -4   3  23      438.62      545.01     32.08 o
  -3   3  23       70.75       66.96     19.48 o
  -2   3  23       61.31       94.33     23.94 o
  -1   3  23       18.47       22.33     27.11 o
   0   3  23      599.92      668.18     93.08 o
   1   3  23       22.20       45.40     28.07 o
   2   3  23       50.62       50.69     27.81 o
   3   3  23       22.12       41.08     27.19 o
   4   3  23      171.04      220.97     34.88 o
   5   3  23        6.17       17.83     40.20 o
   6   3  23      122.80      198.40     48.94 o
   7   3  23       34.18       13.98     37.58 o
  -6   4  23       32.42       11.01     22.84 o
  -5   4  23       18.57       10.30     19.87 o
  -4   4  23       68.03       60.80     22.22 o
  -3   4  23        3.66        0.00     20.71 o
  -2   4  23      110.55      100.99     30.55 o
  -1   4  23       23.22       17.21     27.00 o
   0   4  23      113.74      122.25     58.99 o
   1   4  23      363.24      295.41     38.88 o
   2   4  23       28.93       27.98     27.45 o
   3   4  23       18.51       18.55     26.26 o
   4   4  23        5.85        0.00     25.51 o
   5   4  23       13.10        0.00     26.49 o
  -2   5  23      164.85      143.44     35.41 o
  -1   5  23      400.23      411.74     46.30 o
   0   5  23       63.63       66.31     51.57 o
   1   5  23       90.90       24.41     28.84 o
   2   5  23      495.97      194.29    182.23 o
  -8   0  24      490.08      449.23     65.55 o
  -6   0  24     2364.65     2427.08    143.33 o
  -4   0  24       27.56       33.21     32.34 o
  -2   0  24     3419.18     3616.58    178.29 o
   0   0  24     6088.42     6712.26    295.41 o
   2   0  24     2151.41     2172.74    121.48 o
   4   0  24     1576.89     1800.97     77.25 o
   6   0  24      365.64      397.67     60.31 o
   8   0  24      926.98     1057.53     98.76 o
  -9   1  24      106.89      144.65     39.55 o
  -8   1  24       44.39       67.15     33.58 o
  -7   1  24       22.28       36.47     28.87 o
  -6   1  24        0.94        0.00     29.72 o
  -5   1  24        2.40       40.86     25.60 o
  -4   1  24       57.94       28.19     24.98 o
  -3   1  24      695.51      753.80     39.19 o
  -2   1  24      221.49      183.87     23.82 o
  -1   1  24      254.48      202.67     31.95 o
   0   1  24       35.46       41.67     17.81 o
   1   1  24      595.74      571.51     33.80 o
   2   1  24      213.14      203.80     23.87 o
   3   1  24       64.55       56.72     18.81 o
   4   1  24      124.23      148.93     22.88 o
   5   1  24       13.82        0.00     16.90 o
   6   1  24       95.99       87.46     23.38 o
   7   1  24      415.12      423.18     36.91 o
   8   1  24       11.73       10.00     28.73 o
  -8   2  24      512.31      417.77     69.05 o
  -7   2  24       10.91       20.03     29.59 o
  -6   2  24       19.31        0.00     26.26 o
  -5   2  24       66.45       75.48     22.89 o
  -4   2  24      574.65      599.35     36.82 o
  -3   2  24        3.65       35.27     19.93 o
  -2   2  24      452.53      428.93     32.12 o
  -1   2  24       12.72       12.06     18.81 o
   0   2  24      378.86      379.05     34.13 o
   1   2  24       48.46       16.26     34.07 o
   2   2  24     2492.92     2696.08    132.41 o
   3   2  24      115.87       92.54     29.64 o
   4   2  24      114.94      101.91     51.57 o
   5   2  24       60.25       82.56     30.59 o
   6   2  24      743.28      588.20     69.92 o
   7   2  24      219.84      207.82     73.42 o
   8   2  24       19.27       47.80     32.34 o
  -7   3  24      300.29      454.26     39.17 o
  -6   3  24       44.72       41.90     24.42 o
  -5   3  24      523.13      635.76     41.68 o
  -4   3  24       19.06        0.00     17.02 o
  -3   3  24      201.21      221.89     24.78 o
  -2   3  24      372.70      400.89     34.04 o
  -1   3  24     1505.89     1552.05     86.96 o
   0   3  24        2.66       37.52     26.84 o
   1   3  24      197.40      208.99     35.43 o
   2   3  24       62.87       41.15     53.75 o
   3   3  24     1263.30     1435.85     75.16 o
   4   3  24       43.59       84.45     32.41 o
   5   3  24     1321.50     1522.58    181.79 o
   6   3  24       51.71       40.20     38.46 o
   7   3  24      126.23       72.54     41.95 o
  -5   4  24        1.83       12.77     20.75 o
  -4   4  24       12.10        0.00     19.89 o
  -3   4  24       30.11       14.56     24.72 o
  -2   4  24       12.00       37.62     30.47 o
  -1   4  24       12.56        9.20     27.50 o
   0   4  24       68.65       44.08     30.73 o
   1   4  24        1.27        0.00     32.34 o
   2   4  24       48.40       40.69     65.11 o
   3   4  24        1.99       25.34     28.07 o
   4   4  24       52.81       10.92     29.49 o
   5   4  24        0.38        0.00     17.73 o
  -9   0  25      168.21      113.62     54.19 o
  -7   0  25     1054.65     1128.32     96.14 o
  -5   0  25     1196.36      891.47     77.79 o
  -3   0  25     3265.91     3393.71    172.18 o
  -1   0  25      154.02      152.95     38.46 o
   1   0  25     1656.14     1920.16    111.00 o
   3   0  25     1339.62     1419.41     64.56 o
   5   0  25      418.42      367.37     37.06 o
   7   0  25     1522.69     1620.38    118.86 o
  -8   1  25      127.86       96.56     35.78 o
  -7   1  25      371.00      439.26     46.97 o
  -6   1  25        7.17        0.00     27.09 o
  -5   1  25      153.02      137.44     32.34 o
  -4   1  25      218.48      264.89     36.94 o
  -3   1  25      316.65      336.35     36.15 o
  -2   1  25        8.76       21.41     18.44 o
  -1   1  25       69.57       54.49     18.89 o
   0   1  25      254.80      234.09     25.00 o
   1   1  25      103.79      142.03     21.86 o
   2   1  25      284.12      309.92     30.20 o
   3   1  25      170.70      138.47     22.71 o
   4   1  25        2.45        4.70     25.78 o
   5   1  25        9.42       37.69     20.15 o
   6   1  25      412.14      401.31     33.93 o
   7   1  25       15.00        0.00     20.54 o
   8   1  25       90.40      114.31     46.76 o
  -8   2  25        4.08       28.97     28.19 o
  -7   2  25        4.79        0.00     30.28 o
  -6   2  25      130.16      168.47     36.77 o
  -5   2  25      987.93      990.55     88.92 o
  -4   2  25      288.95      294.94     40.08 o
  -3   2  25      501.49      450.10     34.19 o
  -2   2  25      113.80      125.32     24.38 o
  -1   2  25        9.53        0.00     18.82 o
   0   2  25      582.93      531.18     35.41 o
   1   2  25      817.73      860.57     73.42 o
   2   2  25        2.91       14.96     27.37 o
   3   2  25      521.55      606.57     51.52 o
   4   2  25        2.21        0.00     38.89 o
   5   2  25      406.20      452.73     64.68 o
   6   2  25        3.86       20.10     41.08 o
   7   2  25      114.36      136.34     52.44 o
  -7   3  25       26.53       37.69     23.87 o
  -6   3  25      298.10      372.82     36.14 o
  -5   3  25       25.94       32.16     23.88 o
  -4   3  25      168.85      222.04     30.27 o
  -3   3  25        0.38       24.35     18.78 o
  -2   3  25      544.54      634.02     41.75 o
  -1   3  25      125.32      146.23     34.97 o
   0   3  25      521.45      505.11     48.25 o
   1   3  25      149.88      141.63     35.59 o
   2   3  25     1011.24     1123.34    118.86 o
   3   3  25       34.56       42.78     30.36 o
   4   3  25      792.08      878.74     60.95 o
   5   3  25      122.76      166.40     37.64 o
   6   3  25        6.34        5.24     40.20 o
  -4   4  25        1.54        0.00     23.38 o
  -3   4  25        0.98        0.00     23.71 o
  -2   4  25        3.15       13.98     30.28 o
  -1   4  25        6.16        0.00     28.73 o
   0   4  25        1.42        0.00     27.00 o
   1   4  25       53.80       40.17     32.74 o
   2   4  25      123.89      105.31     59.43 o
   3   4  25      190.68      226.24     39.86 o
   4   4  25      105.75      175.65     38.18 o
  -8   0  26      385.14      403.78     69.05 o
  -6   0  26      142.98       95.27     46.32 o
  -4   0  26      211.82      179.17     45.45 o
  -2   0  26     1912.07     2018.05    118.86 o
   0   0  26      649.61      693.95     63.80 o
   2   0  26      901.63     1125.70     84.78 o
   4   0  26      239.95      221.90     30.83 o
   6   0  26       62.23       67.30     39.33 o
  -8   1  26      132.61      110.77     71.67 o
  -7   1  26       39.26       43.22     46.76 o
  -6   1  26      365.35      349.34     47.63 o
  -5   1  26      377.43      332.69     47.20 o
  -4   1  26      672.60      570.71     46.96 o
  -3   1  26       33.37       43.96     26.26 o
  -2   1  26      261.66      222.87     26.55 o
  -1   1  26     1727.01     1955.65     70.33 o
   0   1  26     2127.85     2329.85     75.82 o
   1   1  26      100.53       78.89     21.96 o
   2   1  26       72.16       99.35     24.45 o
   3   1  26      173.89      237.37     40.67 o
   4   1  26      263.22      295.48     37.39 o
   5   1  26      274.28      256.08     53.31 o
   6   1  26      297.37      283.40     31.58 o
   7   1  26       19.44       17.42     22.88 o
  -7   2  26      291.59      249.24     43.26 o
  -6   2  26      527.50      574.95     52.22 o
  -5   2  26      324.56      413.90     43.58 o
  -4   2  26      261.04      304.62     31.43 o
  -3   2  26      352.19      325.78     31.73 o
  -2   2  26       59.13       28.20     21.81 o
  -1   2  26       79.43       75.44     23.35 o
   0   2  26     1175.33     1164.31     52.62 o
   1   2  26       12.10        0.00     41.95 o
   2   2  26       11.61       10.02     27.63 o
   3   2  26      206.16      273.55     41.54 o
   4   2  26      407.55      380.39     75.16 o
   5   2  26       15.32        0.00     41.08 o
   6   2  26      233.54      215.00     56.81 o
   7   2  26       23.76        0.00     43.70 o
  -6   3  26      148.13      172.57     30.76 o
  -5   3  26       23.02       23.77     24.65 o
  -4   3  26       18.54       53.68     24.34 o
  -3   3  26      555.16      680.36     43.86 o
  -2   3  26      335.24      326.74     33.80 o
  -1   3  26       16.56       18.60     29.35 o
   0   3  26      150.89      142.54     45.01 o
   1   3  26      359.22      401.73     57.25 o
   2   3  26      136.49      147.67     68.61 o
   3   3  26      266.65      314.21     53.75 o
   4   3  26       24.24       47.91     33.64 o
   5   3  26       23.59       65.83     34.30 o
  -3   4  26       15.14        0.00     24.72 o
  -2   4  26      268.12      295.64     57.68 o
  -1   4  26      286.37      241.19     40.73 o
   0   4  26      314.74      235.61     41.63 o
   1   4  26      132.08      158.71     39.49 o
   2   4  26       37.66       28.36     32.74 o
   3   4  26        3.12       59.90     34.91 o
  -7   0  27        3.32        0.00     43.70 o
  -5   0  27      193.53      221.99     54.19 o
  -3   0  27      968.43      971.01     80.41 o
  -1   0  27      557.42      662.49     65.55 o
   1   0  27      294.48      297.16     48.94 o
   3   0  27       85.66       57.68     37.58 o
   5   0  27      743.25      667.70     50.01 o
   7   0  27        3.38        0.00     37.58 o
  -7   1  27      625.95      645.88     81.28 o
  -6   1  27      110.62       35.36     32.68 o
  -5   1  27      637.62      669.78     52.20 o
  -4   1  27        0.82        0.00     32.34 o
  -3   1  27      102.31      117.49     31.20 o
  -2   1  27      200.10      210.37     27.21 o
  -1   1  27      392.24      433.09     32.22 o
   0   1  27       14.52       57.44     21.01 o
   1   1  27     1310.41     1427.95     56.84 o
   2   1  27       49.05       49.40     21.18 o
   3   1  27     1691.24     1836.47     83.04 o
   4   1  27      258.94      275.31     53.31 o
   5   1  27      411.77      404.66     65.55 o
   6   1  27        1.97       16.61     41.08 o
   7   1  27      219.12      199.34     31.12 o
  -7   2  27       22.44        0.00     24.85 o
  -6   2  27      147.55      228.60     41.51 o
  -5   2  27      135.67      159.08     37.06 o
  -4   2  27       39.17       78.48     24.85 o
  -3   2  27        1.54        0.00     28.78 o
  -2   2  27      256.00      284.46     31.11 o
  -1   2  27      341.14      342.60     32.78 o
   0   2  27       43.20       47.50     23.49 o
   1   2  27        0.62        4.15     55.50 o
   2   2  27      356.13      376.33     44.66 o
   3   2  27      124.94      161.94     41.95 o
   4   2  27      141.42      159.57     40.11 o
   5   2  27        8.28        0.00     46.32 o
   6   2  27      227.33      235.98     62.05 o
  -5   3  27       12.47        0.00     22.46 o
  -4   3  27      340.99      366.91     66.17 o
  -3   3  27      127.52      138.20     43.08 o
  -2   3  27        9.61       20.19     28.69 o
  -1   3  27       41.29       48.77     31.50 o
   0   3  27      115.57       85.77     33.75 o
   1   3  27       28.84       62.26     33.84 o
   2   3  27       18.03        0.00     31.50 o
   3   3  27      332.24      394.44     75.16 o
   4   3  27        2.93        0.00     32.71 o
   5   3  27       14.98       11.63     24.48 o
  -2   4  27      183.36      238.48     53.31 o
  -1   4  27        7.35       17.42     30.47 o
   0   4  27      481.07      284.99    266.57 o
   1   4  27       33.79       48.64     32.10 o
  -6   0  28       23.28        4.37     48.94 o
  -4   0  28       48.14       17.48     38.46 o
  -2   0  28      530.45      547.99     64.68 o
   0   0  28      267.62      256.95     49.82 o
   2   0  28       99.56      124.11     41.95 o
   4   0  28      184.33      166.93     48.07 o
   6   0  28      151.36      126.73     48.07 o
  -7   1  28       19.87        0.00     24.58 o
  -6   1  28      233.10      280.55     43.25 o
  -5   1  28      117.61      115.84     65.11 o
  -4   1  28     1199.43     1282.20     69.52 o
  -3   1  28      242.78      215.21     35.53 o
  -2   1  28     1551.41     1471.71    100.51 o
  -1   1  28        0.04        0.00     19.14 o
   0   1  28      476.10      463.82     34.48 o
   1   1  28      537.58      538.40     44.08 o
   2   1  28     1001.67     1029.97     73.86 o
   3   1  28      490.81      570.27     51.13 o
   4   1  28      600.38      621.41     72.54 o
   5   1  28       17.28        6.99     41.08 o
   6   1  28      171.94      166.06     52.44 o
  -6   2  28       56.76       26.66     36.40 o
  -5   2  28      229.52      256.64     41.07 o
  -4   2  28      113.83      149.43     28.62 o
  -3   2  28      154.42      177.33     29.69 o
  -2   2  28       34.19       48.36     24.03 o
  -1   2  28      425.19      396.61     35.14 o
   0   2  28       64.10       26.59     29.58 o
   1   2  28      663.58      700.04    121.48 o
   2   2  28        0.40        6.57     27.97 o
   3   2  28      561.93      576.91     53.50 o
   4   2  28       25.74       74.20     49.82 o
   5   2  28      153.58      143.33     54.19 o
  -4   3  28       94.01      100.07     28.20 o
  -3   3  28       59.48       57.86     25.86 o
  -2   3  28       59.17       58.12     33.65 o
  -1   3  28        6.28        0.00     31.20 o
   0   3  28        6.59       23.62     32.95 o
   1   3  28       24.91       58.67     37.14 o
   2   3  28       43.40       39.06     44.57 o
   3   3  28       36.84        0.00     36.07 o
   4   3  28      302.10      135.89    169.99 o
  -5   0  29       44.67       39.33     47.20 o
  -3   0  29       31.14        0.00     36.71 o
  -1   0  29       47.07       69.92     40.20 o
   1   0  29     1669.72     2003.19    121.48 o
   3   0  29        9.14        0.00     36.71 o
  -6   1  29      136.58       25.55     61.62 o
  -5   1  29      679.45      667.11     66.42 o
  -4   1  29       22.27       23.36     51.57 o
  -3   1  29      438.31      482.10     45.42 o
  -2   1  29       51.98       59.53     31.03 o
  -1   1  29      548.80      593.50     49.63 o
   0   1  29        0.55        5.18     21.52 o
   1   1  29      581.74      659.29     41.33 o
   2   1  29      155.16      225.64     35.60 o
   3   1  29      390.78      392.62     59.87 o
   4   1  29      274.23      169.55     51.57 o
   5   1  29      307.06      218.50     55.94 o
  -5   2  29      240.19      236.91     41.90 o
  -4   2  29      273.79      230.53     37.95 o
  -3   2  29       38.15       11.80     29.36 o
  -2   2  29      593.64      622.53     41.43 o
  -1   2  29      333.13      439.51     48.64 o
   0   2  29      485.48      518.89     86.53 o
   1   2  29      228.12      200.84     38.46 o
   2   2  29      338.45      368.62     46.30 o
   3   2  29        6.76       38.35     33.02 o
   4   2  29      128.74      159.86     39.69 o
  -3   3  29       43.19        5.59     38.44 o
  -2   3  29        3.23        0.00     26.55 o
  -1   3  29      118.49       71.09     81.28 o
   0   3  29       34.29       47.63     35.34 o
   1   3  29       65.23       87.52     38.62 o
   2   3  29       12.48       22.50     33.21 o
  -4   0  30     1213.09     1401.01    104.01 o
  -2   0  30      190.66      226.36     55.94 o
   0   0  30       61.43      101.38     40.20 o
   2   0  30     1056.18     1053.16     86.53 o
   4   0  30      369.99      404.66     60.31 o
  -5   1  30        7.17        0.00     31.36 o
  -4   1  30      395.96      460.83     49.39 o
  -3   1  30       45.46       59.60     31.20 o
  -2   1  30      546.95      541.60     72.54 o
  -1   1  30       43.89       24.47     41.08 o
   0   1  30      163.82      184.45     28.11 o
   1   1  30      188.10      158.06     29.84 o
   2   1  30      420.52      470.81     36.97 o
   3   1  30       35.90       43.69     30.99 o
   4   1  30      286.26      307.65     60.31 o
  -4   2  30        9.26       10.19     33.97 o
  -3   2  30      156.45      103.72     36.32 o
  -2   2  30      169.79      226.37     32.52 o
  -1   2  30      143.30      138.51     28.19 o
   0   2  30       45.51       97.85     62.93 o
   1   2  30      224.32      240.38     61.18 o
   2   2  30       20.69       61.07     54.19 o
   3   2  30        5.92       36.15     34.59 o
   0   3  30      181.47        1.47     65.55 o
  -5   0  31      821.73        0.00     23.60 o
  -3   0  31       81.50       66.42     49.82 o
  -1   0  31     1023.72     1159.79     92.64 o
   1   0  31       76.02       69.92     44.57 o
   3   0  31      707.53      569.84     66.42 o
  -4   1  31       86.17      134.55     38.30 o
  -3   1  31        2.35        0.00     29.28 o
  -2   1  31        4.77       27.19     30.21 o
  -1   1  31        3.85       57.51     31.50 o
   0   1  31        1.05        0.00     50.25 o
   1   1  31       24.48       31.35     24.46 o
   2   1  31      222.14      203.84     38.26 o
   3   1  31      157.99      141.41     44.14 o
  -3   2  31      452.82      434.78     49.89 o
  -2   2  31        1.99       16.77     23.88 o
  -1   2  31      168.99      122.36     84.25 o
   0   2  31        3.18        0.00     37.14 o
   1   2  31      258.94      184.19    155.57 o
   2   2  31       31.82       31.69     45.01 o
  -2   0  32     1190.89     1290.01    101.38 o
   0   0  32      644.08      616.16     71.67 o
   2   0  32      524.95      639.76     72.54 o
  -3   1  32      311.80       74.32    134.59 o
  -2   1  32       25.23        0.00     26.45 o
  -1   1  32      154.20      107.45     80.84 o
   0   1  32       66.68       36.29     33.21 o
   1   1  32      715.40      886.85    192.72 o
   2   1  32      374.73      413.40     66.42 o
  -1   0  33      862.63     1134.44     97.89 o
 
